# Supplementary material for: Ribonucleotide incorporation in yeast genomic DNA shows preference for cytosine and guanosine preceded by deoxyadenosine
Source: Nat Commun. 2020 May 15;11:2447. doi: 10.1038/s41467-020-16152-5 (PMC7229183; doi:10.1038/s41467-020-16152-5)
Supplement: Supplementary file 4 — Supplementary Data 1 [file 41467_2020_16152_MOESM4_ESM.xlsx]

## Sheet: Sheet1
Supplementary Data 1. rNMPs found in mitochondrial ribose-seq libraries
Species	Genotype	Strain	RE Set	Library	Total rNMPs	rAMP %	Mean	St dev*	rCMP %	Mean	St dev*	rGMP %	Mean	St dev*	rUMP %	Mean	St dev*	Barcode	PCR 1	PCR 2
S. cerevisiae	WT	E134	1	FS166	1849949	0.5006	0.372636	0.0867351	0.3733	0.300809	0.0586665	0.0736	0.256745	0.093713	0.0526	0.0698182	0.0476999	CCG	6	11
		E134	3	FS162	3104520	0.376			0.3917			0.1001			0.1322			CTG	6	11
		BY4741	1	FS104	18580	0.5012			0.2146			0.2383			0.0459			CGG	15	7
		BY4742	1	FS106	92202	0.2788			0.246			0.3189			0.1563			TCA	15	7
		BY4742	2	FS147	3021	0.3452			0.3307			0.287			0.0371			CCG	10	7
		BY4742	3	FS142	14567	0.3781			0.2622			0.3357			0.024			TCA	10	7
		YFP17	1	FS107	25576	0.3272			0.2902			0.3302			0.0524			CGG	15	7
		YFP17	2	FS146	30760	0.2461			0.3707			0.3514			0.0318			CGG	10	7
		YFP17	3	FS134	1975	0.3777			0.2506			0.3073			0.0643			TCA	10	7
		W303	3	FS123	12798	0.2993			0.3018			0.2629			0.136			CGG	10	7
		S288C	2	FS127	2144	0.4688			0.2771			0.2188			0.0354			CGG	10	7
	pip	E134	2	FS152	89672	0.3175	0.387	0.0695	0.436	0.37935	0.0567	0.1331	0.15045	0.0174	0.1135	0.08325	0.0303	TCA	10	7
		BY4742	1	FS153	37005	0.4565			0.3227			0.1678			0.053			TCA	10	7
	rnh1	E134	2	FS137	47255	0.2307	0.26375	0.0331	0.5225	0.47725	0.0453	0.1216	0.10195	0.0197	0.1253	0.1571	0.0318	CGG	10	7
		E134	3	FS164	2789018	0.2968			0.432			0.0823			0.1889			GCT	6	11
	rnh201	E134	2	FS117	51400	0.4172	0.3375	0.0837848	0.4253	0.394012	0.0807952	0.0907	0.179912	0.106176	0.0668	0.0885625	0.0501804	CGG	7	9
		E134	2	FS118	42636	0.4212			0.4225			0.0913			0.065			CGG	7	9
		E134	2	FS141	46325	0.2257			0.4023			0.1833			0.1886			TCA	10	7
		E134	2	FS156	455338	0.2362			0.5632			0.1076			0.093			CGG	10	7
		E134	3	FS115	83174	0.3982			0.343			0.1472			0.1115			TCA	10	7
		E134	3	FS116	76066	0.3995			0.341			0.148			0.1115			TCA	10	8
		BY4742	2	FS138	120739	0.3386			0.3489			0.2752			0.0373			TCA	6	11
		YFP17	3	FS140	2730	0.2634			0.3059			0.396			0.0348			TCA	10	7
	RED	BY4742	1	FS103	5483	0.3423	0.3357	0.0066	0.238	0.22665	0.0114	0.3682	0.3794	0.0112	0.0514	0.0582	0.0068	CGG	15	7
		BY4742	2	FS150	9340	0.3291			0.2153			0.3906			0.065			TCA	10	7
S. paradoxus	WT	DG2204	1	FS108	7312	0.2407	0.249933	0.00809341	0.381	0.3933	0.0110014	0.3085	0.309567	0.00143643	0.0697	0.0471667	0.0196869	CGG	15	7
		DG2204	2	FS129	11563	0.2558			0.3967			0.309			0.0385			CGG	10	7
		DG2204	3	FS128	5042	0.2533			0.4022			0.3112			0.0333			TCA	10	7
	rnh201	DG2204	2	FS130	28721	0.3366			0.344			0.2903			0.029			TCA	10	7
S. pombe	WT	JZ105	1	FS92	15367	0.2693	0.2285	0.0538978	0.2153	0.240533	0.0406276	0.4088	0.438933	0.0392365	0.1067	0.0920667	0.026129	CGG	15	13
		JZ105	1	FS94	27500	0.2488			0.2189			0.4247			0.1076			TCA	15	13
		JZ105	3	FS148	7029	0.1674			0.2874			0.4833			0.0619			CGG	10	7
	rnh201	JZ105	1	FS97	237669	0.3145	0.25155	0.063	0.2369	0.2568	0.0199	0.3125	0.3657	0.0532	0.1361	0.12595	0.0102	TCA	15	8
		JZ105	3	FS135	7322	0.1886			0.2767			0.4189			0.1158			CGG	10	7
List of mitochondrial ribose-seq libraries constructed in this study with corresponding data information and indication of yeast species, genotype, strain name, RE set, library name, number of rNMPs, % rA, rC rG and rU with mean and standard deviation for each genotype of a yeast species, barcode and number of cycles in PCR 1 and PCR 2. *When less than three samples were available, the numbers in…
