# Supplementary material for: Ribonucleotide incorporation in yeast genomic DNA shows preference for cytosine and guanosine preceded by deoxyadenosine
Source: Nat Commun. 2020 May 15;11:2447. doi: 10.1038/s41467-020-16152-5 (PMC7229183; doi:10.1038/s41467-020-16152-5)
Supplement: Supplementary file 5 — Supplementary Data 2 [file 41467_2020_16152_MOESM5_ESM.xlsx]

## Sheet: S. cerevisiae
Supplementary Data 2. Background frequency of heatmaps in S. cerevisiae, S. paradoxus and S. pombe
A
Mononucleotide
Name	A	C	G	T
Count_mitochondrial	71101	14676	14676	71101
Percentage_mitochondrial	0.4145	0.0855	0.0855	0.4145
Count_nuclear	7451863	4625350	4625350	7451863
Percentage_nuclear	0.3085	0.1915	0.1915	0.3085
Dinucleotide (NR & RN)
Name	AA	AC	AG	AT	CA	CC	CG	CT	GA	GC	GG	GT	TA	TC	TG	TT
Count_mitochondrial	26365	4034	4734	35968	3734	4200	2008	4734	4812	1630	4200	4034	36192	4812	3734	26365
Percentage_mitochondrial	0.1537	0.0235	0.0276	0.2097	0.0218	0.0245	0.0117	0.0276	0.028	0.0095	0.0245	0.0235	0.211	0.028	0.0218	0.1537
NR_mitochondrial	0.3708	0.2749	0.3226	0.5059	0.0525	0.2862	0.1368	0.0666	0.0677	0.1111	0.2862	0.0567	0.509	0.3279	0.2544	0.3708
RN_mitochondrial	0.3708	0.0567	0.0666	0.5059	0.2544	0.2862	0.1368	0.3226	0.3279	0.1111	0.2862	0.2749	0.509	0.0677	0.0525	0.3708
Count_nuclear	2609260	1273185	1410078	2159340	1565774	940434	709064	1410078	1506129	905586	940434	1273185	1770688	1506129	1565774	2609260
Percentage_nuclear	0.108	0.0527	0.0584	0.0894	0.0648	0.0389	0.0294	0.0584	0.0624	0.0375	0.0389	0.0527	0.0733	0.0624	0.0648	0.108
NR_nuclear	0.3501	0.2753	0.3049	0.2898	0.2101	0.2033	0.1533	0.1892	0.2021	0.1958	0.2033	0.1709	0.2376	0.3256	0.3385	0.3501
RN_nuclear	0.3501	0.1709	0.1892	0.2898	0.3385	0.2033	0.1533	0.3049	0.3256	0.1958	0.2033	0.2753	0.2376	0.2021	0.2101	0.3501
Dinucleotide (N-R & R-N)
Name	AA	AC	AG	AT	CA	CC	CG	CT	GA	GC	GG	GT	TA	TC	TG	TT
Count_mitochondrial	31300	4696	4972	30132	3943	3035	2726	4972	5007	1938	3035	4696	30852	5007	3943	31300
Percentage_mitochondrial	0.1824	0.0274	0.029	0.1756	0.023	0.0177	0.0159	0.029	0.0292	0.0113	0.0177	0.0274	0.1798	0.0292	0.023	0.1824
NR_mitochondrial	0.4402	0.32	0.3388	0.4238	0.0555	0.2068	0.1857	0.0699	0.0704	0.1321	0.2068	0.066	0.4339	0.3412	0.2687	0.4402
RN_mitochondrial	0.4402	0.066	0.0699	0.4238	0.2687	0.2068	0.1857	0.3388	0.3412	0.1321	0.2068	0.32	0.4339	0.0704	0.0555	0.4402
Count_nuclear	2436377	1419934	1454667	2140884	1452086	828480	890116	1454667	1526324	850574	828480	1419934	2037054	1526324	1452086	2436377
Percentage_nuclear	0.1009	0.0588	0.0602	0.0886	0.0601	0.0343	0.0369	0.0602	0.0632	0.0352	0.0343	0.0588	0.0843	0.0632	0.0601	0.1009
NR_nuclear	0.3269	0.307	0.3145	0.2873	0.1949	0.1791	0.1924	0.1952	0.2048	0.1839	0.1791	0.1905	0.2734	0.33	0.3139	0.3269
RN_nuclear	0.3269	0.1905	0.1952	0.2873	0.3139	0.1791	0.1924	0.3145	0.33	0.1839	0.1791	0.307	0.2734	0.2048	0.1949	0.3269
Dinucleotide (N--R & R--N)
Name	AA	AC	AG	AT	CA	CC	CG	CT	GA	GC	GG	GT	TA	TC	TG	TT
Count_mitochondrial	33292	4448	4855	28504	4427	2928	2466	4855	4449	2850	2928	4448	28934	4449	4427	33292
Percentage_mitochondrial	0.1941	0.0259	0.0283	0.1662	0.0258	0.0171	0.0144	0.0283	0.0259	0.0166	0.0171	0.0259	0.1687	0.0259	0.0258	0.1941
NR_mitochondrial	0.4682	0.3031	0.3308	0.4009	0.0623	0.1995	0.168	0.0683	0.0626	0.1942	0.1995	0.0626	0.4069	0.3032	0.3016	0.4682
RN_mitochondrial	0.4682	0.0626	0.0683	0.4009	0.3016	0.1995	0.168	0.3308	0.3032	0.1942	0.1995	0.3031	0.4069	0.0626	0.0623	0.4682
Count_nuclear	2472926	1314410	1460675	2203848	1311387	1018895	834390	1460675	1462278	829718	1018895	1314410	2205232	1462278	1311387	2472926
Percentage_nuclear	0.1024	0.0544	0.0605	0.0912	0.0543	0.0422	0.0345	0.0605	0.0605	0.0344	0.0422	0.0544	0.0913	0.0605	0.0543	0.1024
NR_nuclear	0.3319	0.2842	0.3158	0.2957	0.176	0.2203	0.1804	0.196	0.1962	0.1794	0.2203	0.1764	0.2959	0.3161	0.2835	0.3319
RN_nuclear	0.3319	0.1764	0.196	0.2957	0.2835	0.2203	0.1804	0.3158	0.3161	0.1794	0.2203	0.2842	0.2959	0.1962	0.176	0.3319
Dinucleotide (N---R & R---N)
Name	AA	AC	AG	AT	CA	CC	CG	CT	GA	GC	GG	GT	TA	TC	TG	TT
Count_mitochondrial	32528	4556	5141	28874	4767	2563	2204	5141	4376	3180	2563	4556	29430	4376	4767	32528
Percentage_mitochondrial	0.1896	0.0266	0.03	0.1683	0.0278	0.0149	0.0128	0.03	0.0255	0.0185	0.0149	0.0266	0.1716	0.0255	0.0278	0.1896
NR_mitochondrial	0.4575	0.3105	0.3503	0.4061	0.067	0.1747	0.1502	0.0723	0.0615	0.2167	0.1747	0.0641	0.4139	0.2982	0.3248	0.4575
RN_mitochondrial	0.4575	0.0641	0.0723	0.4061	0.3248	0.1747	0.1502	0.3503	0.2982	0.2167	0.1747	0.3105	0.4139	0.0615	0.067	0.4575
Count_nuclear	2354177	1403574	1436045	2258058	1433039	866524	889738	1436045	1447901	907284	866524	1403574	2216696	1447901	1433039	2354177
Percentage_nuclear	0.0975	0.0581	0.0595	0.0935	0.0593	0.0359	0.0368	0.0595	0.0599	0.0376	0.0359	0.0581	0.0918	0.0599	0.0593	0.0975
NR_nuclear	0.3159	0.3035	0.3105	0.303	0.1923	0.1873	0.1924	0.1927	0.1943	0.1962	0.1873	0.1884	0.2975	0.313	0.3098	0.3159
RN_nuclear	0.3159	0.1884	0.1927	0.303	0.3098	0.1873	0.1924	0.3105	0.313	0.1962	0.1873	0.3035	0.2975	0.1943	0.1923	0.3159
Dinucleotide (N-99-R & R-99-N)
Name	AA	AC	AG	AT	CA	CC	CG	CT	GA	GC	GG	GT	TA	TC	TG	TT
Count_mitochondrial	29603	6024	6277	29098	6111	1194	1084	6277	6115	1330	1194	6024	29198	6115	6111	29603
Percentage_mitochondrial	0.1728	0.0352	0.0366	0.1698	0.0357	0.007	0.0063	0.0366	0.0357	0.0078	0.007	0.0352	0.1704	0.0357	0.0357	0.1728
NR_mitochondrial	0.4168	0.4108	0.428	0.4098	0.086	0.0814	0.0739	0.0884	0.0861	0.0907	0.0814	0.0848	0.4111	0.417	0.4167	0.4169
RN_mitochondrial	0.4169	0.0848	0.0884	0.4098	0.4167	0.0814	0.0739	0.428	0.417	0.0907	0.0814	0.4108	0.4111	0.0861	0.086	0.4168
Count_nuclear	2321199	1417597	1418340	2294174	1430503	880838	895478	1418340	1425199	900212	880838	1417597	2273816	1425199	1430503	2321199
Percentage_nuclear	0.0961	0.0587	0.0587	0.095	0.0592	0.0365	0.0371	0.0587	0.059	0.0373	0.0365	0.0587	0.0941	0.059	0.0592	0.0961
NR_nuclear	0.3115	0.3066	0.3067	0.3079	0.192	0.1905	0.1936	0.1903	0.1913	0.1947	0.1904	0.1902	0.3052	0.3082	0.3093	0.3115
RN_nuclear	0.3115	0.1902	0.1903	0.3079	0.3093	0.1904	0.1936	0.3067	0.3082	0.1947	0.1905	0.3066	0.3052	0.1913	0.192	0.3115
Frequencies (%) of mononucleotides and dinucleotides of mtDNA and nDNA in (A) S. cerevisiae, (B) S. paradoxus and (C) S. pombe are processed separately. (A) According to the sacCer2 genome database, the A+T content in S. cerevisiae mtDNA is 83%, with 41.45% deoxyribonucleoside monophosphate (dNMP) with base A, 41.45% T, 8.55% C and 8.55% G; while the A+T content in S. cerevisiae nDNA is 62%, with…

## Sheet: S. paradoxus
Supplement Data 2. Background frequency of heatmaps in S. cerevisiae, S. paradoxus and S. pombe
B
Mononucleotide
Name	A	C	G	T
Count_mitochondrial	65549	11837	11837	65549
Percentage_mitochondrial	0.4235	0.0765	0.0765	0.4235
Count_nuclear	7467834	4652092	4652092	7467834
Percentage_nuclear	0.3081	0.1919	0.1919	0.3081
Dinucleotide (NR & RN)
Name	AA	AC	AG	AT	CA	CC	CG	CT	GA	GC	GG	GT	TA	TC	TG	TT
Count_mitochondrial	24077	3573	3839	34060	3689	3075	1234	3839	4017	1172	3075	3573	33764	4017	3689	24077
Percentage_mitochondrial	0.1556	0.0231	0.0248	0.2201	0.0238	0.0199	0.008	0.0248	0.026	0.0076	0.0199	0.0231	0.2182	0.026	0.0238	0.1556
NR_mitochondrial	0.3673	0.3019	0.3243	0.5196	0.0563	0.2598	0.1042	0.0586	0.0613	0.099	0.2598	0.0545	0.5151	0.3394	0.3116	0.3673
RN_mitochondrial	0.3673	0.0545	0.0586	0.5196	0.3116	0.2598	0.1042	0.3243	0.3394	0.099	0.2598	0.3019	0.5151	0.0613	0.0563	0.3673
Count_nuclear	2602329	1277934	1415194	2172374	1572023	953710	711164	1415194	1520696	899732	953710	1277934	1772776	1520696	1572023	2602329
Percentage_nuclear	0.1074	0.0527	0.0584	0.0896	0.0649	0.0393	0.0293	0.0584	0.0627	0.0371	0.0393	0.0527	0.0731	0.0627	0.0649	0.1074
NR_nuclear	0.3485	0.2747	0.3042	0.2909	0.2105	0.205	0.1529	0.1895	0.2036	0.1934	0.205	0.1711	0.2374	0.3269	0.3379	0.3485
RN_nuclear	0.3485	0.1711	0.1895	0.2909	0.3379	0.205	0.1529	0.3042	0.3269	0.1934	0.205	0.2747	0.2374	0.2036	0.2105	0.3485
Dinucleotide (N-R & R-N)
Name	AA	AC	AG	AT	CA	CC	CG	CT	GA	GC	GG	GT	TA	TC	TG	TT
Count_mitochondrial	28959	4400	4169	28020	3702	2288	1678	4169	4073	1076	2288	4400	28812	4073	3702	28959
Percentage_mitochondrial	0.1871	0.0284	0.0269	0.181	0.0239	0.0148	0.0108	0.0269	0.0263	0.007	0.0148	0.0284	0.1862	0.0263	0.0239	0.1871
NR_mitochondrial	0.4418	0.3717	0.3522	0.4275	0.0565	0.1933	0.1418	0.0636	0.0621	0.0909	0.1933	0.0671	0.4396	0.3441	0.3127	0.4418
RN_mitochondrial	0.4418	0.0671	0.0636	0.4275	0.3127	0.1933	0.1418	0.3522	0.3441	0.0909	0.1933	0.3717	0.4396	0.0621	0.0565	0.4418
Count_nuclear	2429784	1430600	1462395	2145048	1460886	836366	892444	1462395	1531521	853568	836366	1430600	2045620	1531521	1460886	2429784
Percentage_nuclear	0.1002	0.059	0.0603	0.0885	0.0603	0.0345	0.0368	0.0603	0.0632	0.0352	0.0345	0.059	0.0844	0.0632	0.0603	0.1002
NR_nuclear	0.3254	0.3075	0.3144	0.2872	0.1956	0.1798	0.1918	0.1958	0.2051	0.1835	0.1798	0.1916	0.2739	0.3292	0.314	0.3254
RN_nuclear	0.3254	0.1916	0.1958	0.2872	0.314	0.1798	0.1918	0.3144	0.3292	0.1835	0.1798	0.3075	0.2739	0.2051	0.1956	0.3254
Dinucleotide (N--R & R--N)
Name	AA	AC	AG	AT	CA	CC	CG	CT	GA	GC	GG	GT	TA	TC	TG	TT
Count_mitochondrial	30928	4099	4388	26132	3619	2213	1616	4388	3899	1626	2213	4099	27100	3899	3619	30928
Percentage_mitochondrial	0.1998	0.0265	0.0284	0.1688	0.0234	0.0143	0.0104	0.0284	0.0252	0.0105	0.0143	0.0265	0.1751	0.0252	0.0234	0.1998
NR_mitochondrial	0.4719	0.3463	0.3707	0.3987	0.0552	0.187	0.1365	0.0669	0.0595	0.1374	0.187	0.0625	0.4135	0.3294	0.3058	0.4718
RN_mitochondrial	0.4718	0.0625	0.0669	0.3987	0.3058	0.187	0.1365	0.3707	0.3294	0.1374	0.187	0.3463	0.4135	0.0595	0.0552	0.4719
Count_nuclear	2474325	1327337	1466421	2199742	1319791	1024500	841378	1466421	1465532	834668	1024500	1327337	2208150	1465532	1319791	2474325
Percentage_nuclear	0.1021	0.0548	0.0605	0.0907	0.0544	0.0423	0.0347	0.0605	0.0605	0.0344	0.0423	0.0548	0.0911	0.0605	0.0544	0.1021
NR_nuclear	0.3313	0.2853	0.3152	0.2946	0.1767	0.2202	0.1809	0.1964	0.1962	0.1794	0.2202	0.1777	0.2957	0.315	0.2837	0.3313
RN_nuclear	0.3313	0.1777	0.1964	0.2946	0.2837	0.2202	0.1809	0.3152	0.315	0.1794	0.2202	0.2853	0.2957	0.1962	0.1767	0.3313
Dinucleotide (N---R & R---N)
Name	AA	AC	AG	AT	CA	CC	CG	CT	GA	GC	GG	GT	TA	TC	TG	TT
Count_mitochondrial	30072	4218	4398	26858	3876	1796	1766	4398	4061	1762	1796	4218	27536	4061	3876	30072
Percentage_mitochondrial	0.1943	0.0273	0.0284	0.1735	0.025	0.0116	0.0114	0.0284	0.0262	0.0114	0.0116	0.0273	0.1779	0.0262	0.025	0.1943
NR_mitochondrial	0.4588	0.3563	0.3716	0.4098	0.0591	0.1517	0.1492	0.0671	0.062	0.1489	0.1517	0.0644	0.4201	0.3431	0.3275	0.4588
RN_mitochondrial	0.4588	0.0644	0.0671	0.4098	0.3275	0.1517	0.1492	0.3716	0.3431	0.1489	0.1517	0.3563	0.4201	0.062	0.0591	0.4588
Count_nuclear	2353748	1412326	1442661	2259090	1439137	874908	895384	1442661	1453373	911410	874908	1412326	2221526	1453373	1439137	2353748
Percentage_nuclear	0.0971	0.0583	0.0595	0.0932	0.0594	0.0361	0.0369	0.0595	0.06	0.0376	0.0361	0.0583	0.0916	0.06	0.0594	0.0971
NR_nuclear	0.3152	0.3036	0.3101	0.3025	0.1927	0.1881	0.1925	0.1932	0.1946	0.1959	0.1881	0.1891	0.2975	0.3124	0.3094	0.3152
RN_nuclear	0.3152	0.1891	0.1932	0.3025	0.3094	0.1881	0.1925	0.3101	0.3124	0.1959	0.1881	0.3036	0.2975	0.1946	0.1927	0.3152
Dinucleotide (N-99-R & R-99-N)
Name	AA	AC	AG	AT	CA	CC	CG	CT	GA	GC	GG	GT	TA	TC	TG	TT
Count_mitochondrial	27566	4927	5058	27910	5117	840	812	5058	5136	920	840	4927	27642	5136	5117	27566
Percentage_mitochondrial	0.1783	0.0319	0.0327	0.1806	0.0331	0.0054	0.0053	0.0327	0.0332	0.006	0.0054	0.0319	0.1788	0.0332	0.0331	0.1783
NR_mitochondrial	0.4211	0.4167	0.4277	0.4264	0.0782	0.071	0.0687	0.0773	0.0785	0.0778	0.071	0.0753	0.4223	0.4344	0.4327	0.4211
RN_mitochondrial	0.4211	0.0753	0.0773	0.4264	0.4327	0.071	0.0687	0.4277	0.4344	0.0778	0.071	0.4167	0.4223	0.0785	0.0782	0.4211
Count_nuclear	2320228	1424918	1425270	2297180	1437155	889914	899612	1425270	1431974	903472	889914	1424918	2277270	1431974	1437155	2320228
Percentage_nuclear	0.0957	0.0588	0.0588	0.0948	0.0593	0.0367	0.0371	0.0588	0.0591	0.0373	0.0367	0.0588	0.094	0.0591	0.0593	0.0957
NR_nuclear	0.3107	0.3064	0.3064	0.3076	0.1925	0.1914	0.1934	0.1909	0.1918	0.1943	0.1913	0.1908	0.305	0.3079	0.3089	0.3107
RN_nuclear	0.3107	0.1908	0.1909	0.3076	0.3089	0.1913	0.1934	0.3064	0.3079	0.1943	0.1914	0.3064	0.305	0.1918	0.1925	0.3107

## Sheet: S. pombe
Supplement Data 2. Background frequency of heatmaps in S. cerevisiae, S. paradoxus and S. pombe
C
Mononucleotide
Name	A	C	G	T
Count_mitochondrial	13584	5847	5847	13584
Percentage_mitochondrial	0.3495	0.1505	0.1505	0.3495
Count_nuclear	8051588	4539830	4539830	8051588
Percentage_nuclear	0.3197	0.1803	0.1803	0.3197
Dinucleotide (NR & RN)
Name	AA	AC	AG	AT	CA	CC	CG	CT	GA	GC	GG	GT	TA	TC	TG	TT
Count_mitochondrial	5247	1743	2318	4276	1894	1159	476	2318	2121	824	1159	1743	4320	2121	1894	5247
Percentage_mitochondrial	0.135	0.0449	0.0597	0.11	0.0487	0.0298	0.0122	0.0597	0.0546	0.0212	0.0298	0.0449	0.1112	0.0546	0.0487	0.135
NR_mitochondrial	0.3863	0.2981	0.3964	0.3148	0.1394	0.1982	0.0814	0.1706	0.1562	0.1409	0.1982	0.1283	0.3181	0.3628	0.3239	0.3863
RN_mitochondrial	0.3863	0.1283	0.1706	0.3148	0.3239	0.1982	0.0814	0.3964	0.3628	0.1409	0.1982	0.2981	0.3181	0.1562	0.1394	0.3863
Count_nuclear	3006402	1293264	1425822	2326096	1553890	835141	724966	1425822	1495692	915730	835141	1293264	1995602	1495692	1553890	3006402
Percentage_nuclear	0.1194	0.0514	0.0566	0.0924	0.0617	0.0332	0.0288	0.0566	0.0594	0.0364	0.0332	0.0514	0.0792	0.0594	0.0617	0.1194
NR_nuclear	0.3734	0.2849	0.3141	0.2889	0.193	0.184	0.1597	0.1771	0.1858	0.2017	0.184	0.1606	0.2479	0.3295	0.3423	0.3734
RN_nuclear	0.3734	0.1606	0.1771	0.2889	0.3423	0.184	0.1597	0.3141	0.3295	0.2017	0.184	0.2849	0.2479	0.1858	0.193	0.3734
Dinucleotide (N-R & R-N)
Name	AA	AC	AG	AT	CA	CC	CG	CT	GA	GC	GG	GT	TA	TC	TG	TT
Count_mitochondrial	4518	2277	2001	4788	2136	910	800	2001	2049	610	910	2277	4878	2049	2136	4518
Percentage_mitochondrial	0.1163	0.0586	0.0515	0.1232	0.055	0.0234	0.0206	0.0515	0.0527	0.0157	0.0234	0.0586	0.1255	0.0527	0.055	0.1163
NR_mitochondrial	0.3327	0.3895	0.3422	0.3525	0.1573	0.1557	0.1368	0.1473	0.1509	0.1043	0.1556	0.1676	0.3592	0.3505	0.3653	0.3326
RN_mitochondrial	0.3326	0.1676	0.1473	0.3525	0.3653	0.1556	0.1368	0.3422	0.3505	0.1043	0.1557	0.3895	0.3592	0.1509	0.1573	0.3327
Count_nuclear	2658803	1458922	1498278	2435580	1483344	763893	794302	1498278	1576387	740624	763893	1458922	2333040	1576387	1483344	2658803
Percentage_nuclear	0.1056	0.0579	0.0595	0.0967	0.0589	0.0303	0.0315	0.0595	0.0626	0.0294	0.0303	0.0579	0.0926	0.0626	0.0589	0.1056
NR_nuclear	0.3302	0.3214	0.33	0.3025	0.1842	0.1683	0.175	0.1861	0.1958	0.1631	0.1683	0.1812	0.2898	0.3472	0.3267	0.3302
RN_nuclear	0.3302	0.1812	0.1861	0.3025	0.3267	0.1683	0.175	0.33	0.3472	0.1631	0.1683	0.3214	0.2898	0.1958	0.1842	0.3302
Dinucleotide (N--R & R--N)
Name	AA	AC	AG	AT	CA	CC	CG	CT	GA	GC	GG	GT	TA	TC	TG	TT
Count_mitochondrial	4850	1952	2147	4634	2023	973	704	2147	1955	966	973	1952	4752	1955	2023	4850
Percentage_mitochondrial	0.1248	0.0502	0.0553	0.1193	0.0521	0.025	0.0181	0.0553	0.0503	0.0249	0.025	0.0502	0.1223	0.0503	0.0521	0.1248
NR_mitochondrial	0.3571	0.3339	0.3672	0.3412	0.149	0.1664	0.1204	0.1581	0.144	0.1652	0.1664	0.1437	0.3499	0.3344	0.346	0.3571
RN_mitochondrial	0.3571	0.1437	0.1581	0.3412	0.346	0.1664	0.1204	0.3672	0.3344	0.1652	0.1664	0.3339	0.3499	0.144	0.149	0.3571
Count_nuclear	2709525	1406192	1478549	2457304	1351929	928515	780824	1478549	1462301	742816	928515	1406192	2527818	1462301	1351929	2709525
Percentage_nuclear	0.1076	0.0558	0.0587	0.0976	0.0537	0.0369	0.031	0.0587	0.0581	0.0295	0.0369	0.0558	0.1004	0.0581	0.0537	0.1076
NR_nuclear	0.3365	0.3097	0.3257	0.3052	0.1679	0.2045	0.172	0.1836	0.1816	0.1636	0.2045	0.1746	0.314	0.3221	0.2978	0.3365
RN_nuclear	0.3365	0.1746	0.1836	0.3052	0.2978	0.2045	0.172	0.3257	0.3221	0.1636	0.2045	0.3097	0.314	0.1816	0.1679	0.3365
Dinucleotide (N---R & R---N)
Name	AA	AC	AG	AT	CA	CC	CG	CT	GA	GC	GG	GT	TA	TC	TG	TT
Count_mitochondrial	4848	2036	2172	4526	2094	858	722	2172	2040	912	858	2036	4598	2040	2094	4848
Percentage_mitochondrial	0.1248	0.0524	0.0559	0.1165	0.0539	0.0221	0.0186	0.0559	0.0525	0.0235	0.0221	0.0524	0.1183	0.0525	0.0539	0.1248
NR_mitochondrial	0.357	0.3483	0.3715	0.3332	0.1542	0.1468	0.1235	0.1599	0.1502	0.156	0.1468	0.1499	0.3386	0.349	0.3582	0.3569
RN_mitochondrial	0.3569	0.1499	0.1599	0.3332	0.3582	0.1468	0.1235	0.3715	0.349	0.156	0.1468	0.3483	0.3386	0.1502	0.1542	0.357
Count_nuclear	2656007	1416984	1469613	2508964	1433937	833258	803008	1469613	1462547	827024	833258	1416984	2499080	1462547	1433937	2656007
Percentage_nuclear	0.1055	0.0563	0.0584	0.0996	0.0569	0.0331	0.0319	0.0584	0.0581	0.0328	0.0331	0.0563	0.0992	0.0581	0.0569	0.1055
NR_nuclear	0.3299	0.3121	0.3237	0.3116	0.1781	0.1835	0.1769	0.1825	0.1816	0.1822	0.1835	0.176	0.3104	0.3222	0.3159	0.3299
RN_nuclear	0.3299	0.176	0.1825	0.3116	0.3159	0.1835	0.1769	0.3237	0.3222	0.1822	0.1835	0.3121	0.3104	0.1816	0.1781	0.3299
Dinucleotide (N-99-R & R-99-N)
Name	AA	AC	AG	AT	CA	CC	CG	CT	GA	GC	GG	GT	TA	TC	TG	TT
Count_mitochondrial	4762	2019	2121	4592	2000	861	846	2121	2003	944	861	2019	4748	2003	2000	4762
Percentage_mitochondrial	0.1232	0.0522	0.0549	0.1188	0.0517	0.0223	0.0219	0.0549	0.0518	0.0244	0.0223	0.0522	0.1228	0.0518	0.0517	0.1232
NR_mitochondrial	0.3524	0.3465	0.3639	0.3403	0.148	0.1478	0.1452	0.1572	0.1482	0.162	0.1477	0.1496	0.3514	0.3437	0.3432	0.3529
RN_mitochondrial	0.3529	0.1496	0.1572	0.3403	0.3432	0.1477	0.1452	0.3639	0.3437	0.162	0.1478	0.3465	0.3514	0.1482	0.148	0.3524
Count_nuclear	2591336	1430667	1452431	2576598	1458864	817411	810852	1452431	1448734	842734	817411	1430667	2552162	1448734	1458864	2591336
Percentage_nuclear	0.1029	0.0568	0.0577	0.1023	0.0579	0.0325	0.0322	0.0577	0.0575	0.0335	0.0325	0.0568	0.1014	0.0575	0.0579	0.1029
NR_nuclear	0.3219	0.3152	0.3199	0.32	0.1812	0.1801	0.1786	0.1804	0.1799	0.1856	0.1801	0.1777	0.317	0.3191	0.3214	0.3219
RN_nuclear	0.3219	0.1777	0.1804	0.32	0.3214	0.1801	0.1786	0.3199	0.3191	0.1856	0.1801	0.3152	0.317	0.1799	0.1812	0.3219
