# Supplementary material for: Ribonucleotide incorporation in yeast genomic DNA shows preference for cytosine and guanosine preceded by deoxyadenosine
Source: Nat Commun. 2020 May 15;11:2447. doi: 10.1038/s41467-020-16152-5 (PMC7229183; doi:10.1038/s41467-020-16152-5)
Supplement: Supplementary file 6 — Supplementary Data 3 [file 41467_2020_16152_MOESM6_ESM.xlsx]

## Sheet: mitochondria_mww
Supplementary Data 3. Comparison of frequencies with P-values of heatmap data.
A
Mononucleotide
R
Species	Genotype	Num	A-C	A-G	A-U	C-G	C-U	G-U
S. cerevisiae	WT	11	4.07577e-05	0.000152171	4.07577e-05	0.277265	4.07577e-05	4.07577e-05
S. cerevisiae	rnh201	8	0.000469553	0.000469553	0.000469553	0.000973764	0.000469553	0.000469553
S. cerevisiae	WT&pip&rnh1	15	1.69591e-06	1.67838e-05	1.69591e-06	0.00570049	1.69591e-06	1.69591e-06
S. cerevisiae	rnh201&RED	10	9.13359e-05	9.13359e-05	9.13359e-05	0.00364228	9.13359e-05	9.13359e-05
S. paradoxus	WT	3	0.0404278	0.0404278	0.0404278	0.0404278	0.0404278	0.0404278
S. pombe	WT	3	0.0404278	0.0404278	0.0404278	0.0404278	0.0404278	0.0404278
Dinucleotide
NR
Species	Genotype	Num	AA-CA	AA-GA	AA-TA	CA-GA	CA-TA	GA-TA	AC-CC	AC-GC	AC-TC	CC-GC	CC-TC	GC-TC	AG-CG	AG-GG	AG-TG	CG-GG	CG-TG	GG-TG	AU-CU	AU-GU	AU-TU	CU-GU	CU-TU	GU-TU
S. cerevisiae	WT	11	5.34799e-05	0.0654841	0.0503338	6.98862e-05	0.000152171	0.447757	4.07577e-05	4.07577e-05	4.07577e-05	4.07577e-05	0.000513087	0.000117885	4.07577e-05	4.07577e-05	4.07577e-05	0.421916	0.000513087	6.98862e-05	4.07577e-05	0.00237441	0.00354842	4.07577e-05	4.07577e-05	0.215354
S. cerevisiae	rnh201	8	0.000469553	0.0517809	0.0202844	0.000469553	0.000469553	0.0946315	0.000469553	0.000469553	0.000469553	0.000469553	0.000469553	0.000679688	0.000469553	0.000469553	0.000469553	0.479061	0.033041	0.000469553	0.000469553	0.000469553	0.00370277	0.000469553	0.000469553	0.0013808
S. cerevisiae	WT&pip&rnh1	15	2.07161e-06	0.0574937	0.0190441	2.52635e-06	6.64736e-06	0.294869	1.69591e-06	1.69591e-06	1.69591e-06	1.69591e-06	9.45965e-05	2.00999e-05	1.69591e-06	1.69591e-06	1.69591e-06	0.114514	2.00999e-05	2.52635e-06	1.69591e-06	4.06701e-05	0.000335452	1.69591e-06	1.69591e-06	0.0190441
S. cerevisiae	rnh201&RED	10	9.13359e-05	0.0702325	0.0320111	9.13359e-05	9.13359e-05	0.172352	9.13359e-05	9.13359e-05	9.13359e-05	9.13359e-05	0.000164919	0.000503988	9.13359e-05	9.13359e-05	9.13359e-05	0.395668	0.012874	9.13359e-05	9.13359e-05	0.000384269	0.00566485	9.13359e-05	9.13359e-05	0.00289768
S. paradoxus	WT	3	0.0404278	0.0404278	0.191367	0.0404278	0.0404278	0.0404278	0.0404278	0.0404278	0.0404278	0.0404278	0.0952151	0.33126	0.0404278	0.0404278	0.0404278	0.33126	0.33126	0.0952151	0.0404278	0.5	0.191367	0.0404278	0.0404278	0.0952151
S. pombe	WT	3	0.0404278	0.33126	0.0404278	0.0404278	0.0404278	0.0404278	0.0404278	0.0404278	0.191367	0.0404278	0.0404278	0.0404278	0.0952151	0.0404278	0.0404278	0.0404278	0.0404278	0.0404278	0.0404278	0.0404278	0.0952151	0.0404278	0.0404278	0.0404278
RN
Species	Genotype	Num	AA-AC	AA-AG	AA-AT	AC-AG	AC-AT	AG-AT	CA-CC	CA-CG	CA-CT	CC-CG	CC-CT	CG-CT	GA-GC	GA-GG	GA-GT	GC-GG	GC-GT	GG-GT	UA-UC	UA-UG	UA-UT	UC-UG	UC-UT	UG-UT
S. cerevisiae	WT	11	0.000117885	6.98862e-05	0.447757	0.146712	0.000319401	0.000646372	9.09523e-05	4.07577e-05	0.447757	5.34799e-05	0.000152171	4.07577e-05	0.106082	0.000152171	0.00126141	0.000117885	0.0945409	4.07577e-05	0.000646372	4.07577e-05	0.322882	0.447757	0.000811002	5.34799e-05
S. cerevisiae	rnh201	8	0.000679688	0.000469553	0.479061	0.281762	0.000973764	0.000469553	0.00193802	0.000469553	0.356596	0.00269247	0.0013808	0.000469553	0.0517809	0.000679688	0.000469553	0.000469553	0.479061	0.000469553	0.000469553	0.000469553	0.356596	0.215449	0.00269247	0.00193802
S. cerevisiae	WT&pip&rnh1	15	5.49608e-06	3.7386e-06	0.434113	0.0309848	2.00999e-05	5.72856e-05	3.07582e-06	1.69591e-06	0.240366	1.39917e-05	4.5367e-06	1.69591e-06	0.114514	5.49608e-06	0.000111447	4.5367e-06	0.0339979	1.69591e-06	8.01631e-05	3.07582e-06	0.354462	0.466943	9.45965e-05	3.7386e-06
S. cerevisiae	rnh201&RED	10	0.000123064	9.13359e-05	0.395668	0.136518	0.000164919	9.13359e-05	0.00029142	9.13359e-05	0.260261	0.000657472	0.000219819	9.13359e-05	0.0269513	0.000123064	9.13359e-05	9.13359e-05	0.425053	9.13359e-05	0.00110111	0.000219819	0.311588	0.0606123	0.000657472	0.00029142
S. paradoxus	WT	3	0.0404278	0.0404278	0.5	0.5	0.0404278	0.0404278	0.0952151	0.0404278	0.191367	0.191367	0.33126	0.0404278	0.0404278	0.0404278	0.191367	0.0404278	0.0404278	0.0404278	0.0404278	0.191367	0.33126	0.5	0.0404278	0.0404278
S. pombe	WT	3	0.191367	0.0404278	0.191367	0.0404278	0.5	0.0404278	0.33126	0.33126	0.0952151	0.191367	0.5	0.191367	0.33126	0.33126	0.191367	0.5	0.33126	0.33126	0.0404278	0.0404278	0.191367	0.0404278	0.0404278	0.0404278
N-R
Species	Genotype	Num	AA-CA	AA-GA	AA-TA	CA-GA	CA-TA	GA-TA	AC-CC	AC-GC	AC-TC	CC-GC	CC-TC	GC-TC	AG-CG	AG-GG	AG-TG	CG-GG	CG-TG	GG-TG	AU-CU	AU-GU	AU-TU	CU-GU	CU-TU	GU-TU
S. cerevisiae	WT	11	4.07577e-05	4.07577e-05	0.00431213	6.98862e-05	4.07577e-05	4.07577e-05	0.0945409	0.0503338	0.00521954	0.00126141	0.00521954	0.000117885	0.0127873	0.00354842	0.000646372	0.421916	0.000195629	9.09523e-05	4.07577e-05	4.07577e-05	0.0107731	0.0438841	4.07577e-05	4.07577e-05
S. cerevisiae	rnh201	8	0.000469553	0.000469553	0.0517809	0.000469553	0.000469553	0.000469553	0.318251	0.113573	0.000973764	0.0639038	0.0013808	0.000469553	0.0946315	0.0517809	0.033041	0.135074	0.00504085	0.00269247	0.000469553	0.000469553	0.00504085	0.215449	0.000469553	0.000469553
S. cerevisiae	WT&pip&rnh1	15	1.69591e-06	1.69591e-06	0.00184529	4.5367e-06	1.69591e-06	1.69591e-06	0.131377	0.0050609	0.00397017	0.000131084	0.00448601	1.1645e-05	0.00272607	0.000153932	2.86853e-05	0.180748	8.02655e-06	3.07582e-06	1.69591e-06	1.69591e-06	0.00184529	0.00239738	1.69591e-06	1.69591e-06
S. cerevisiae	rnh201&RED	10	9.13359e-05	9.13359e-05	0.012874	9.13359e-05	9.13359e-05	9.13359e-05	0.484925	0.012874	0.00141364	0.010567	0.000657472	9.13359e-05	0.0320111	0.00566485	0.0188177	0.136518	0.000657472	0.000384269	9.13359e-05	9.13359e-05	0.00455425	0.311588	0.000123064	9.13359e-05
S. paradoxus	WT	3	0.0404278	0.0404278	0.33126	0.0404278	0.0404278	0.0404278	0.0952151	0.5	0.0404278	0.0404278	0.5	0.0404278	0.0952151	0.0404278	0.33126	0.0404278	0.191367	0.0404278	0.0404278	0.0404278	0.33126	0.191367	0.0404278	0.0404278
S. pombe	WT	3	0.0404278	0.0404278	0.0404278	0.0952151	0.0404278	0.0404278	0.0404278	0.0404278	0.0404278	0.0404278	0.0404278	0.0404278	0.0404278	0.0404278	0.0404278	0.0404278	0.0404278	0.0404278	0.0404278	0.0404278	0.5	0.0404278	0.0404278	0.0404278
R-N
Species	Genotype	Num	AA-AC	AA-AG	AA-AT	AC-AG	AC-AT	AG-AT	CA-CC	CA-CG	CA-CT	CC-CG	CC-CT	CG-CT	GA-GC	GA-GG	GA-GT	GC-GG	GC-GT	GG-GT	UA-UC	UA-UG	UA-UT	UC-UG	UC-UT	UG-UT
S. cerevisiae	WT	11	4.07577e-05	4.07577e-05	5.34799e-05	0.000195629	0.000152171	0.024422	0.000405643	4.07577e-05	0.0284365	0.000152171	9.09523e-05	4.07577e-05	5.34799e-05	0.000152171	4.07577e-05	0.0575175	4.07577e-05	4.07577e-05	4.07577e-05	0.000195629	0.00290843	0.0107731	4.07577e-05	0.00521954
S. cerevisiae	rnh201	8	0.000469553	0.000469553	0.000469553	0.0013808	0.000469553	0.0090645	0.000679688	0.000469553	0.0013808	0.000679688	0.000469553	0.000469553	0.00269247	0.0260148	0.000469553	0.318251	0.000469553	0.000469553	0.000469553	0.000973764	0.00679364	0.00269247	0.000469553	0.0202844
S. cerevisiae	WT&pip&rnh1	15	1.69591e-06	1.69591e-06	2.07161e-06	5.49608e-06	8.02655e-06	0.0112655	1.67838e-05	1.69591e-06	0.00641084	4.5367e-06	3.07582e-06	1.69591e-06	2.07161e-06	4.5367e-06	1.69591e-06	0.0050609	1.69591e-06	1.69591e-06	1.69591e-06	1.1645e-05	0.000452924	0.000932732	1.69591e-06	0.0035081
S. cerevisiae	rnh201&RED	10	9.13359e-05	9.13359e-05	9.13359e-05	0.000503988	9.13359e-05	0.00141364	0.000164919	9.13359e-05	0.00141364	0.000123064	9.13359e-05	9.13359e-05	0.00110111	0.00700964	9.13359e-05	0.484925	9.13359e-05	9.13359e-05	9.13359e-05	0.000384269	0.00566485	0.00364228	0.000164919	0.00862873
S. paradoxus	WT	3	0.0404278	0.0404278	0.0404278	0.0404278	0.0404278	0.0404278	0.0404278	0.0404278	0.33126	0.191367	0.0404278	0.0404278	0.33126	0.0952151	0.0404278	0.191367	0.0952151	0.0404278	0.0404278	0.0404278	0.0952151	0.33126	0.0404278	0.0404278
S. pombe	WT	3	0.0404278	0.5	0.0952151	0.0404278	0.0404278	0.0952151	0.0404278	0.0404278	0.5	0.0404278	0.0404278	0.0404278	0.0404278	0.33126	0.0404278	0.0952151	0.191367	0.0952151	0.0404278	0.191367	0.0952151	0.0404278	0.191367	0.0404278
N--R
Species	Genotype	Num	AA-CA	AA-GA	AA-TA	CA-GA	CA-TA	GA-TA	AC-CC	AC-GC	AC-TC	CC-GC	CC-TC	GC-TC	AG-CG	AG-GG	AG-TG	CG-GG	CG-TG	GG-TG	AU-CU	AU-GU	AU-TU	CU-GU	CU-TU	GU-TU
S. cerevisiae	WT	11	4.07577e-05	4.07577e-05	0.000319401	0.473822	0.000117885	4.07577e-05	0.024422	0.0654841	4.07577e-05	0.23505	4.07577e-05	4.07577e-05	0.000250477	0.178967	4.07577e-05	0.000117885	4.07577e-05	0.000195629	4.07577e-05	4.07577e-05	0.000513087	0.0107731	6.98862e-05	4.07577e-05
S. cerevisiae	rnh201	8	0.000469553	0.000469553	0.00504085	0.479061	0.000469553	0.000469553	0.135074	0.0639038	0.0013808	0.356596	0.000469553	0.000679688	0.000973764	0.356596	0.000469553	0.000973764	0.000469553	0.000469553	0.000469553	0.000469553	0.00193802	0.00679364	0.000469553	0.000469553
S. cerevisiae	WT&pip&rnh1	15	1.69591e-06	1.69591e-06	3.41841e-05	0.401731	5.49608e-06	1.69591e-06	0.0624302	0.0171987	1.69591e-06	0.294869	4.5367e-06	1.69591e-06	1.1645e-05	0.170043	1.69591e-06	6.64736e-06	1.69591e-06	5.49608e-06	1.69591e-06	1.69591e-06	0.000607598	0.00210497	5.49608e-06	1.69591e-06
S. cerevisiae	rnh201&RED	10	9.13359e-05	9.13359e-05	0.00110111	0.311588	9.13359e-05	9.13359e-05	0.484925	0.0702325	0.000219819	0.120661	0.000123064	0.000123064	0.00029142	0.192337	9.13359e-05	0.000164919	9.13359e-05	9.13359e-05	9.13359e-05	9.13359e-05	0.00364228	0.0520549	9.13359e-05	9.13359e-05
S. paradoxus	WT	3	0.0404278	0.0404278	0.33126	0.33126	0.0404278	0.0404278	0.191367	0.5	0.0952151	0.191367	0.0404278	0.0952151	0.191367	0.5	0.0404278	0.33126	0.0404278	0.0404278	0.0404278	0.191367	0.5	0.191367	0.0404278	0.0404278
S. pombe	WT	3	0.5	0.5	0.191367	0.5	0.191367	0.191367	0.33126	0.33126	0.0404278	0.33126	0.0404278	0.0404278	0.0952151	0.5	0.0404278	0.33126	0.0404278	0.0404278	0.0404278	0.5	0.33126	0.0404278	0.0404278	0.33126
R--N
Species	Genotype	Num	AA-AC	AA-AG	AA-AT	AC-AG	AC-AT	AG-AT	CA-CC	CA-CG	CA-CT	CC-CG	CC-CT	CG-CT	GA-GC	GA-GG	GA-GT	GC-GG	GC-GT	GG-GT	UA-UC	UA-UG	UA-UT	UC-UG	UC-UT	UG-UT
S. cerevisiae	WT	11	4.07577e-05	4.07577e-05	0.5	0.0151195	5.34799e-05	5.34799e-05	0.000811002	6.98862e-05	0.0284365	0.000811002	0.000513087	5.34799e-05	4.07577e-05	0.000152171	0.0178082	4.07577e-05	4.07577e-05	0.000646372	9.09523e-05	0.00101347	0.473822	0.00521954	6.98862e-05	0.000319401
S. cerevisiae	rnh201	8	0.000469553	0.000469553	0.479061	0.0119743	0.000469553	0.000469553	0.0202844	0.000679688	0.0090645	0.00370277	0.396448	0.00269247	0.000469553	0.00269247	0.479061	0.000469553	0.000469553	0.0013808	0.000469553	0.000469553	0.078127	0.0639038	0.000469553	0.000469553
S. cerevisiae	WT&pip&rnh1	15	1.69591e-06	1.69591e-06	0.253457	0.00239738	2.07161e-06	2.07161e-06	5.72856e-05	2.52635e-06	0.0139625	4.83077e-05	2.86853e-05	2.07161e-06	1.69591e-06	1.39917e-05	0.0372478	1.69591e-06	1.69591e-06	2.00999e-05	4.5367e-06	4.83077e-05	0.401731	0.00448601	3.07582e-06	2.40316e-05
S. cerevisiae	rnh201&RED	10	9.13359e-05	9.13359e-05	0.236338	0.00700964	9.13359e-05	9.13359e-05	0.00364228	0.000123064	0.00289768	0.000853125	0.106147	0.000384269	9.13359e-05	0.000657472	0.425053	0.000123064	9.13359e-05	0.000657472	9.13359e-05	0.000219819	0.0929384	0.0320111	9.13359e-05	0.000164919
S. paradoxus	WT	3	0.0404278	0.0404278	0.5	0.191367	0.0404278	0.0404278	0.0404278	0.0404278	0.0404278	0.5	0.33126	0.191367	0.33126	0.0404278	0.0952151	0.0404278	0.191367	0.191367	0.0404278	0.0404278	0.33126	0.5	0.0404278	0.0404278
S. pombe	WT	3	0.33126	0.191367	0.0952151	0.5	0.33126	0.5	0.0404278	0.0404278	0.0404278	0.0404278	0.0404278	0.0952151	0.33126	0.191367	0.33126	0.191367	0.5	0.33126	0.0404278	0.0404278	0.5	0.0404278	0.0404278	0.191367
N---R
Species	Genotype	Num	AA-CA	AA-GA	AA-TA	CA-GA	CA-TA	GA-TA	AC-CC	AC-GC	AC-TC	CC-GC	CC-TC	GC-TC	AG-CG	AG-GG	AG-TG	CG-GG	CG-TG	GG-TG	AU-CU	AU-GU	AU-TU	CU-GU	CU-TU	GU-TU
S. cerevisiae	WT	11	0.000152171	4.07577e-05	0.5	0.000195629	9.09523e-05	4.07577e-05	0.00193075	0.00629306	0.0284365	0.29968	0.0329855	0.0284365	0.0381181	0.0107731	0.23505	0.23505	0.00904086	0.00290843	4.07577e-05	4.07577e-05	0.473822	0.0945409	4.07577e-05	4.07577e-05
S. cerevisiae	rnh201	8	0.000469553	0.000469553	0.113573	0.0090645	0.000469553	0.000469553	0.0013808	0.00504085	0.00269247	0.113573	0.318251	0.356596	0.0260148	0.00504085	0.247418	0.396448	0.00504085	0.0013808	0.000469553	0.000469553	0.00504085	0.318251	0.000469553	0.000469553
S. cerevisiae	WT&pip&rnh1	15	5.49608e-06	1.69591e-06	0.450486	8.02655e-06	3.7386e-06	1.69591e-06	0.0012313	0.000390103	0.0624302	0.483457	0.0190441	0.00161507	0.00570049	0.0012313	0.203393	0.401731	0.000809857	0.000335452	1.69591e-06	1.69591e-06	0.385776	0.0855346	1.69591e-06	1.69591e-06
S. cerevisiae	rnh201&RED	10	9.13359e-05	9.13359e-05	0.106147	0.00110111	9.13359e-05	9.13359e-05	0.00180526	0.00110111	0.000657472	0.395668	0.425053	0.136518	0.00455425	0.00364228	0.260261	0.338792	0.000853125	0.00110111	0.000219819	0.00029142	0.00862873	0.136518	9.13359e-05	9.13359e-05
S. paradoxus	WT	3	0.0404278	0.0404278	0.33126	0.0404278	0.0404278	0.0404278	0.0404278	0.33126	0.191367	0.0952151	0.0404278	0.5	0.191367	0.0404278	0.0952151	0.5	0.33126	0.5	0.0404278	0.0404278	0.0404278	0.0404278	0.0404278	0.0404278
S. pombe	WT	3	0.0404278	0.0404278	0.0404278	0.33126	0.0404278	0.0404278	0.5	0.0952151	0.33126	0.0404278	0.191367	0.0404278	0.0404278	0.0952151	0.0952151	0.0952151	0.0404278	0.33126	0.0404278	0.0404278	0.33126	0.0404278	0.33126	0.0404278
R---N
Species	Genotype	Num	AA-AC	AA-AG	AA-AT	AC-AG	AC-AT	AG-AT	CA-CC	CA-CG	CA-CT	CC-CG	CC-CT	CG-CT	GA-GC	GA-GG	GA-GT	GC-GG	GC-GT	GG-GT	UA-UC	UA-UG	UA-UT	UC-UG	UC-UT	UG-UT
S. cerevisiae	WT	11	0.000152171	0.000319401	0.23505	0.0503338	4.07577e-05	5.34799e-05	0.00431213	0.000513087	0.0654841	0.0742809	0.00101347	0.000117885	4.07577e-05	0.00431213	0.106082	5.34799e-05	4.07577e-05	0.000811002	0.000319401	4.07577e-05	0.371333	0.106082	0.000250477	0.000152171
S. cerevisiae	rnh201	8	0.000469553	0.000469553	0.318251	0.0119743	0.000469553	0.000469553	0.00504085	0.00269247	0.396448	0.0260148	0.0119743	0.0013808	0.000469553	0.00193802	0.0202844	0.000469553	0.000469553	0.0639038	0.000679688	0.000469553	0.356596	0.186015	0.000973764	0.000469553
S. cerevisiae	WT&pip&rnh1	15	5.49608e-06	1.39917e-05	0.324102	0.0407473	1.69591e-06	2.52635e-06	0.000607598	2.40316e-05	0.0256197	0.0155083	0.000111447	5.49608e-06	1.69591e-06	0.000180467	0.00719843	2.07161e-06	1.69591e-06	0.000153932	1.67838e-05	1.69591e-06	0.466943	0.131377	1.39917e-05	4.5367e-06
S. cerevisiae	rnh201&RED	10	9.13359e-05	9.13359e-05	0.338792	0.00700964	9.13359e-05	9.13359e-05	0.00141364	0.000657472	0.395668	0.00700964	0.00862873	0.00029142	9.13359e-05	0.000384269	0.010567	9.13359e-05	9.13359e-05	0.0520549	0.000123064	0.000123064	0.454861	0.120661	0.000219819	0.000219819
S. paradoxus	WT	3	0.0404278	0.0404278	0.33126	0.33126	0.0404278	0.0404278	0.0404278	0.0404278	0.191367	0.5	0.0404278	0.0952151	0.0952151	0.0952151	0.0952151	0.5	0.5	0.33126	0.0404278	0.0952151	0.0952151	0.0404278	0.0404278	0.0404278
S. pombe	WT	3	0.0404278	0.191367	0.191367	0.0404278	0.0404278	0.0952151	0.33126	0.0404278	0.5	0.191367	0.191367	0.0404278	0.0404278	0.0404278	0.5	0.0952151	0.0404278	0.0952151	0.5	0.5	0.0952151	0.33126	0.0952151	0.191367
N-99-R
Species	Genotype	Num	AA-CA	AA-GA	AA-TA	CA-GA	CA-TA	GA-TA	AC-CC	AC-GC	AC-TC	CC-GC	CC-TC	GC-TC	AG-CG	AG-GG	AG-TG	CG-GG	CG-TG	GG-TG	AU-CU	AU-GU	AU-TU	CU-GU	CU-TU	GU-TU
S. cerevisiae	WT	11	0.000117885	0.000405643	0.396406	0.322882	4.07577e-05	0.000319401	0.000195629	0.00521954	0.396406	0.5	0.000152171	0.00521954	0.0208945	4.07577e-05	0.196651	0.0575175	0.0575175	0.00354842	0.00629306	0.00290843	0.447757	0.5	0.024422	0.0151195
S. cerevisiae	rnh201	8	0.000469553	0.000469553	0.396448	0.215449	0.000469553	0.000469553	0.000973764	0.000679688	0.159213	0.437413	0.000679688	0.000469553	0.000469553	0.000469553	0.318251	0.0639038	0.000469553	0.000469553	0.00504085	0.00193802	0.135074	0.437413	0.00370277	0.000469553
S. cerevisiae	WT&pip&rnh1	15	4.5367e-06	9.67591e-06	0.339151	0.434113	1.69591e-06	8.02655e-06	6.64736e-06	0.000607598	0.401731	0.324102	4.5367e-06	0.000287991	0.000287991	1.69591e-06	0.0992529	0.0624302	0.0100957	0.000131084	0.000809857	0.000153932	0.483457	0.401731	0.00448601	0.000809857
S. cerevisiae	rnh201&RED	10	0.000123064	9.13359e-05	0.366865	0.395668	0.000123064	9.13359e-05	0.000219819	0.000503988	0.260261	0.236338	0.000164919	0.000503988	9.13359e-05	9.13359e-05	0.338792	0.0320111	0.000853125	0.00029142	0.010567	0.0269513	0.0929384	0.484925	0.00180526	0.00141364
S. paradoxus	WT	3	0.0404278	0.191367	0.5	0.0952151	0.0404278	0.0952151	0.5	0.191367	0.5	0.191367	0.191367	0.0952151	0.5	0.0404278	0.191367	0.191367	0.5	0.191367	0.0952151	0.33126	0.5	0.33126	0.0404278	0.0404278
S. pombe	WT	3	0.5	0.5	0.191367	0.191367	0.33126	0.0404278	0.5	0.33126	0.33126	0.5	0.33126	0.191367	0.33126	0.5	0.33126	0.191367	0.33126	0.5	0.5	0.0404278	0.5	0.0404278	0.5	0.0404278
R-99-N
Species	Genotype	Num	AA-AC	AA-AG	AA-AT	AC-AG	AC-AT	AG-AT	CA-CC	CA-CG	CA-CT	CC-CG	CC-CT	CG-CT	GA-GC	GA-GG	GA-GT	GC-GG	GC-GT	GG-GT	UA-UC	UA-UG	UA-UT	UC-UG	UC-UT	UG-UT
S. cerevisiae	WT	11	0.000513087	0.0208945	0.421916	0.0575175	0.00126141	0.0381181	0.000152171	0.0438841	0.0503338	0.146712	0.00156372	0.106082	0.0839527	0.0107731	0.0839527	0.146712	0.00521954	0.000405643	0.0284365	0.00904086	0.0208945	0.106082	0.00237441	0.00126141
S. cerevisiae	rnh201	8	0.000469553	0.000469553	0.247418	0.0517809	0.000469553	0.000469553	0.00679364	0.00269247	0.113573	0.0119743	0.396448	0.0260148	0.000973764	0.0415615	0.318251	0.186015	0.000469553	0.000469553	0.0013808	0.000469553	0.437413	0.00370277	0.00269247	0.000469553
S. cerevisiae	WT&pip&rnh1	15	2.40316e-05	0.0155083	0.180748	0.00641084	0.000131084	0.114514	2.00999e-05	0.00570049	0.0125514	0.203393	0.00141132	0.0407473	0.0792323	0.044509	0.0372478	0.370011	0.00141132	0.000335452	0.00903331	0.000809857	0.0125514	0.0528696	0.000452924	0.000131084
S. cerevisiae	rnh201&RED	10	9.13359e-05	0.00029142	0.484925	0.012874	9.13359e-05	0.000503988	0.00364228	0.000657472	0.153745	0.0269513	0.285375	0.010567	0.00180526	0.0702325	0.236338	0.106147	0.000164919	0.00141364	0.00029142	0.000853125	0.454861	0.192337	0.000503988	0.00180526
S. paradoxus	WT	3	0.0952151	0.0404278	0.5	0.5	0.0952151	0.0404278	0.33126	0.33126	0.5	0.5	0.33126	0.33126	0.0952151	0.0952151	0.5	0.33126	0.0404278	0.0952151	0.191367	0.33126	0.191367	0.33126	0.0404278	0.0952151
S. pombe	WT	3	0.0404278	0.191367	0.0404278	0.191367	0.0404278	0.0404278	0.5	0.191367	0.0404278	0.5	0.33126	0.0404278	0.0404278	0.33126	0.5	0.0404278	0.0404278	0.33126	0.191367	0.191367	0.191367	0.5	0.5	0.33126
Mann-Whitney U test for (A) mitochondrial and (B) nuclear heatmap data. Two-sided Mann-Whitney U test is performed in all yeast species for the indicated genotype groups to compare frequencies of mitochondrial or nuclear mononucleotide rNMPs (R), or dinucleotides with an rNMP (NR or RN), within each group. The P-value measures the significant level of one rNMP or dinucleotide with an rNMP being g…

## Sheet: nuclear_mww
Supplementary Data 3. Comparison of % with P-values of heatmap data.
B
Mononucleotide
R
Species	Genotype	Num	A-C	A-G	A-U	C-G	C-U	G-U
S. cerevisiae	WT	6	0.00253743	0.0101203	0.34446	0.00253743	0.00253743	0.00653261
S. cerevisiae	rnh201	8	0.000469553	0.000469553	0.000973764	0.000469553	0.000469553	0.000469553
S. cerevisiae	WT&pip&rnh1	8	0.000469553	0.0119743	0.396448	0.000469553	0.000469553	0.00269247
S. cerevisiae	rnh201&RED	10	9.13359e-05	0.00029142	0.000164919	9.13359e-05	9.13359e-05	9.13359e-05
S. paradoxus	WT	2	0.122639	0.349268	0.122639	0.122639	0.122639	0.122639
S. pombe	WT	2	0.122639	0.122639	0.122639	0.122639	0.122639	0.122639
Dinucleotide
NR
Species	Genotype	Num	AA-CA	AA-GA	AA-TA	CA-GA	CA-TA	GA-TA	AC-CC	AC-GC	AC-TC	CC-GC	CC-TC	GC-TC	AG-CG	AG-GG	AG-TG	CG-GG	CG-TG	GG-TG	AU-CU	AU-GU	AU-TU	CU-GU	CU-TU	GU-TU
S. cerevisiae	WT	6	0.114883	0.148977	0.148977	0.34446	0.0641026	0.0867427	0.0867427	0.00653261	0.00253743	0.0327761	0.00653261	0.0867427	0.0463479	0.287587	0.00411951	0.0226638	0.0641026	0.00253743	0.0463479	0.0641026	0.0226638	0.468093	0.0327761	0.189239
S. cerevisiae	rnh201	8	0.033041	0.000469553	0.000469553	0.000679688	0.000469553	0.0013808	0.437413	0.000469553	0.000469553	0.000469553	0.000469553	0.000469553	0.00370277	0.000469553	0.000469553	0.0946315	0.000469553	0.000469553	0.000469553	0.000469553	0.000469553	0.000469553	0.000469553	0.0260148
S. cerevisiae	WT&pip&rnh1	8	0.078127	0.0946315	0.0946315	0.479061	0.0260148	0.0415615	0.0517809	0.00370277	0.000469553	0.0260148	0.000973764	0.0260148	0.0415615	0.247418	0.00504085	0.0639038	0.186015	0.000973764	0.033041	0.0415615	0.00370277	0.396448	0.0260148	0.113573
S. cerevisiae	rnh201&RED	10	0.484925	0.000123064	9.13359e-05	0.00455425	0.000123064	0.000219819	0.236338	9.13359e-05	9.13359e-05	9.13359e-05	9.13359e-05	9.13359e-05	0.000503988	9.13359e-05	9.13359e-05	0.366865	9.13359e-05	9.13359e-05	9.13359e-05	9.13359e-05	9.13359e-05	9.13359e-05	9.13359e-05	0.0444865
S. paradoxus	WT	2	0.349268	0.122639	0.349268	0.122639	0.122639	0.122639	0.122639	0.122639	0.122639	0.349268	0.122639	0.122639	0.122639	0.349268	0.122639	0.122639	0.122639	0.122639	0.349268	0.349268	0.122639	0.349268	0.122639	0.122639
S. pombe	WT	2	0.122639	0.122639	0.122639	0.349268	0.349268	0.349268	0.122639	0.122639	0.122639	0.349268	0.349268	0.122639	0.122639	0.122639	0.122639	0.122639	0.349268	0.349268	0.122639	0.122639	0.122639	0.349268	0.349268	0.349268
RN
Species	Genotype	Num	AA-AC	AA-AG	AA-AT	AC-AG	AC-AT	AG-AT	CA-CC	CA-CG	CA-CT	CC-CG	CC-CT	CG-CT	GA-GC	GA-GG	GA-GT	GC-GG	GC-GT	GG-GT	UA-UC	UA-UG	UA-UT	UC-UG	UC-UT	UG-UT
S. cerevisiae	WT	6	0.148977	0.00253743	0.0867427	0.0226638	0.235585	0.0101203	0.34446	0.287587	0.235585	0.189239	0.34446	0.287587	0.0641026	0.00253743	0.0641026	0.0153195	0.468093	0.0153195	0.00653261	0.235585	0.00253743	0.148977	0.189239	0.0226638
S. cerevisiae	rnh201	8	0.0517809	0.000469553	0.000469553	0.000973764	0.000973764	0.159213	0.000469553	0.00370277	0.0415615	0.159213	0.00679364	0.0156621	0.000973764	0.000679688	0.318251	0.0639038	0.00504085	0.00679364	0.0517809	0.247418	0.000469553	0.0639038	0.000679688	0.000679688
S. cerevisiae	WT&pip&rnh1	8	0.033041	0.0013808	0.0415615	0.0517809	0.186015	0.0202844	0.186015	0.479061	0.247418	0.356596	0.186015	0.437413	0.135074	0.000973764	0.247418	0.0090645	0.318251	0.00370277	0.000973764	0.0639038	0.000469553	0.033041	0.247418	0.00504085
S. cerevisiae	rnh201&RED	10	0.213678	0.0022932	0.00029142	0.0022932	0.000164919	0.0269513	9.13359e-05	0.000503988	0.172352	0.484925	0.00141364	0.00180526	0.000164919	0.000123064	0.338792	0.010567	0.00110111	0.000853125	0.0929384	0.395668	9.13359e-05	0.172352	0.000123064	0.000123064
S. paradoxus	WT	2	0.349268	0.122639	0.349268	0.122639	0.349268	0.122639	0.349268	0.349268	0.349268	0.349268	0.122639	0.122639	0.122639	0.122639	0.349268	0.349268	0.349268	0.122639	0.122639	0.122639	0.122639	0.122639	0.349268	0.122639
S. pombe	WT	2	0.122639	0.349268	0.349268	0.122639	0.122639	0.122639	0.349268	0.122639	0.349268	0.122639	0.349268	0.122639	0.122639	0.122639	0.122639	0.349268	0.349268	0.122639	0.122639	0.122639	0.122639	0.349268	0.349268	0.349268
N-R
Species	Genotype	Num	AA-CA	AA-GA	AA-TA	CA-GA	CA-TA	GA-TA	AC-CC	AC-GC	AC-TC	CC-GC	CC-TC	GC-TC	AG-CG	AG-GG	AG-TG	CG-GG	CG-TG	GG-TG	AU-CU	AU-GU	AU-TU	CU-GU	CU-TU	GU-TU
S. cerevisiae	WT	6	0.148977	0.235585	0.468093	0.468093	0.189239	0.0327761	0.0867427	0.0153195	0.468093	0.34446	0.0327761	0.0226638	0.468093	0.0867427	0.235585	0.0867427	0.235585	0.189239	0.114883	0.189239	0.0641026	0.0327761	0.0226638	0.235585
S. cerevisiae	rnh201	8	0.000469553	0.000973764	0.078127	0.000973764	0.000469553	0.033041	0.000469553	0.000469553	0.00504085	0.033041	0.000469553	0.000469553	0.000469553	0.0639038	0.000469553	0.000469553	0.000469553	0.0013808	0.00370277	0.000469553	0.0013808	0.000469553	0.000469553	0.000469553
S. cerevisiae	WT&pip&rnh1	8	0.078127	0.135074	0.479061	0.437413	0.0946315	0.0639038	0.033041	0.0090645	0.281762	0.247418	0.078127	0.0415615	0.479061	0.033041	0.0639038	0.0415615	0.0946315	0.186015	0.159213	0.033041	0.0517809	0.00679364	0.0260148	0.479061
S. cerevisiae	rnh201&RED	10	9.13359e-05	0.000164919	0.0269513	0.00364228	0.000123064	0.0188177	9.13359e-05	9.13359e-05	0.0444865	0.0809862	9.13359e-05	9.13359e-05	9.13359e-05	0.00700964	9.13359e-05	9.13359e-05	9.13359e-05	0.0022932	0.00289768	9.13359e-05	0.00141364	9.13359e-05	0.000164919	9.13359e-05
S. paradoxus	WT	2	0.349268	0.122639	0.349268	0.122639	0.349268	0.122639	0.122639	0.122639	0.349268	0.122639	0.122639	0.122639	0.349268	0.122639	0.349268	0.349268	0.349268	0.122639	0.122639	0.122639	0.349268	0.122639	0.122639	0.122639
S. pombe	WT	2	0.122639	0.122639	0.349268	0.122639	0.122639	0.349268	0.122639	0.122639	0.122639	0.349268	0.349268	0.349268	0.122639	0.122639	0.122639	0.349268	0.349268	0.349268	0.122639	0.349268	0.349268	0.122639	0.122639	0.349268
R-N
Species	Genotype	Num	AA-AC	AA-AG	AA-AT	AC-AG	AC-AT	AG-AT	CA-CC	CA-CG	CA-CT	CC-CG	CC-CT	CG-CT	GA-GC	GA-GG	GA-GT	GC-GG	GC-GT	GG-GT	UA-UC	UA-UG	UA-UT	UC-UG	UC-UT	UG-UT
S. cerevisiae	WT	6	0.00411951	0.468093	0.34446	0.0153195	0.0327761	0.148977	0.189239	0.405091	0.235585	0.235585	0.114883	0.468093	0.0463479	0.00253743	0.405091	0.0867427	0.0641026	0.00653261	0.34446	0.189239	0.468093	0.34446	0.468093	0.34446
S. cerevisiae	rnh201	8	0.000469553	0.000469553	0.000469553	0.0156621	0.0639038	0.113573	0.000469553	0.00504085	0.000679688	0.00193802	0.215449	0.00679364	0.000679688	0.000469553	0.000469553	0.479061	0.00679364	0.0202844	0.000469553	0.247418	0.000469553	0.000469553	0.215449	0.000469553
S. cerevisiae	WT&pip&rnh1	8	0.0119743	0.479061	0.437413	0.033041	0.0260148	0.247418	0.113573	0.135074	0.0946315	0.078127	0.0260148	0.281762	0.078127	0.000973764	0.479061	0.113573	0.0946315	0.00269247	0.437413	0.159213	0.318251	0.247418	0.437413	0.215449
S. cerevisiae	rnh201&RED	10	0.000164919	0.000384269	0.000123064	0.0269513	0.120661	0.0809862	0.000123064	0.0022932	0.000164919	0.012874	0.136518	0.00700964	0.000123064	9.13359e-05	9.13359e-05	0.311588	0.00862873	0.0269513	9.13359e-05	0.454861	9.13359e-05	9.13359e-05	0.192337	9.13359e-05
S. paradoxus	WT	2	0.349268	0.349268	0.349268	0.122639	0.349268	0.122639	0.349268	0.349268	0.349268	0.349268	0.122639	0.349268	0.349268	0.122639	0.349268	0.349268	0.349268	0.122639	0.122639	0.122639	0.349268	0.122639	0.122639	0.122639
S. pombe	WT	2	0.122639	0.349268	0.349268	0.349268	0.122639	0.349268	0.349268	0.349268	0.122639	0.122639	0.349268	0.122639	0.122639	0.122639	0.349268	0.349268	0.349268	0.349268	0.349268	0.122639	0.349268	0.349268	0.349268	0.349268
N--R
Species	Genotype	Num	AA-CA	AA-GA	AA-TA	CA-GA	CA-TA	GA-TA	AC-CC	AC-GC	AC-TC	CC-GC	CC-TC	GC-TC	AG-CG	AG-GG	AG-TG	CG-GG	CG-TG	GG-TG	AU-CU	AU-GU	AU-TU	CU-GU	CU-TU	GU-TU
S. cerevisiae	WT	6	0.468093	0.0226638	0.468093	0.0641026	0.468093	0.148977	0.00253743	0.468093	0.0641026	0.0226638	0.0101203	0.34446	0.189239	0.405091	0.0867427	0.405091	0.0867427	0.0641026	0.114883	0.189239	0.114883	0.0867427	0.00653261	0.468093
S. cerevisiae	rnh201	8	0.000469553	0.000469553	0.000469553	0.000469553	0.000469553	0.247418	0.000469553	0.00269247	0.000469553	0.000469553	0.000469553	0.00679364	0.000469553	0.000469553	0.000679688	0.000469553	0.000469553	0.186015	0.215449	0.000469553	0.000469553	0.000469553	0.000469553	0.0202844
S. cerevisiae	WT&pip&rnh1	8	0.281762	0.033041	0.437413	0.113573	0.356596	0.0946315	0.00679364	0.479061	0.159213	0.0639038	0.00504085	0.437413	0.437413	0.479061	0.0946315	0.479061	0.0639038	0.078127	0.186015	0.247418	0.078127	0.113573	0.00193802	0.396448
S. cerevisiae	rnh201&RED	10	9.13359e-05	9.13359e-05	0.000123064	9.13359e-05	9.13359e-05	0.0444865	9.13359e-05	0.00180526	0.000123064	9.13359e-05	9.13359e-05	0.00364228	9.13359e-05	9.13359e-05	0.000123064	9.13359e-05	9.13359e-05	0.366865	0.454861	9.13359e-05	9.13359e-05	9.13359e-05	9.13359e-05	0.0269513
S. paradoxus	WT	2	0.349268	0.349268	0.349268	0.122639	0.349268	0.349268	0.122639	0.349268	0.349268	0.122639	0.122639	0.349268	0.349268	0.349268	0.349268	0.349268	0.349268	0.349268	0.122639	0.349268	0.349268	0.349268	0.122639	0.349268
S. pombe	WT	2	0.349268	0.122639	0.122639	0.349268	0.122639	0.122639	0.349268	0.349268	0.349268	0.349268	0.349268	0.349268	0.349268	0.122639	0.349268	0.122639	0.122639	0.122639	0.349268	0.349268	0.349268	0.122639	0.349268	0.122639
R--N
Species	Genotype	Num	AA-AC	AA-AG	AA-AT	AC-AG	AC-AT	AG-AT	CA-CC	CA-CG	CA-CT	CC-CG	CC-CT	CG-CT	GA-GC	GA-GG	GA-GT	GC-GG	GC-GT	GG-GT	UA-UC	UA-UG	UA-UT	UC-UG	UC-UT	UG-UT
S. cerevisiae	WT	6	0.0327761	0.468093	0.468093	0.0327761	0.0327761	0.405091	0.0463479	0.405091	0.189239	0.0641026	0.468093	0.148977	0.0463479	0.34446	0.287587	0.0463479	0.189239	0.468093	0.0101203	0.0641026	0.189239	0.00653261	0.0101203	0.148977
S. cerevisiae	rnh201	8	0.000469553	0.033041	0.00370277	0.000469553	0.00269247	0.000469553	0.000469553	0.078127	0.0090645	0.000469553	0.00269247	0.00193802	0.000469553	0.356596	0.000973764	0.000469553	0.00193802	0.00193802	0.000469553	0.159213	0.000469553	0.000469553	0.135074	0.000469553
S. cerevisiae	WT&pip&rnh1	8	0.033041	0.437413	0.479061	0.0946315	0.033041	0.479061	0.159213	0.479061	0.159213	0.186015	0.479061	0.215449	0.0202844	0.159213	0.318251	0.113573	0.0946315	0.318251	0.00269247	0.215449	0.479061	0.00504085	0.0119743	0.113573
S. cerevisiae	rnh201&RED	10	9.13359e-05	0.00862873	0.000853125	9.13359e-05	0.000657472	9.13359e-05	9.13359e-05	0.106147	0.00455425	0.000164919	0.00455425	0.00141364	9.13359e-05	0.236338	0.00110111	9.13359e-05	0.000384269	0.00180526	9.13359e-05	0.136518	9.13359e-05	9.13359e-05	0.285375	9.13359e-05
S. paradoxus	WT	2	0.122639	0.122639	0.349268	0.122639	0.122639	0.349268	0.349268	0.122639	0.122639	0.122639	0.122639	0.349268	0.349268	0.122639	0.122639	0.122639	0.122639	0.349268	0.349268	0.349268	0.122639	0.349268	0.122639	0.122639
S. pombe	WT	2	0.349268	0.349268	0.349268	0.349268	0.349268	0.349268	0.349268	0.122639	0.349268	0.349268	0.349268	0.349268	0.122639	0.122639	0.122639	0.349268	0.122639	0.122639	0.349268	0.122639	0.349268	0.122639	0.349268	0.349268
N---R
Species	Genotype	Num	AA-CA	AA-GA	AA-TA	CA-GA	CA-TA	GA-TA	AC-CC	AC-GC	AC-TC	CC-GC	CC-TC	GC-TC	AG-CG	AG-GG	AG-TG	CG-GG	CG-TG	GG-TG	AU-CU	AU-GU	AU-TU	CU-GU	CU-TU	GU-TU
S. cerevisiae	WT	6	0.405091	0.0327761	0.34446	0.0463479	0.405091	0.0101203	0.114883	0.34446	0.189239	0.287587	0.405091	0.235585	0.0641026	0.0463479	0.114883	0.405091	0.405091	0.189239	0.235585	0.468093	0.287587	0.148977	0.0327761	0.189239
S. cerevisiae	rnh201	8	0.000469553	0.186015	0.318251	0.000679688	0.000469553	0.0639038	0.0013808	0.000469553	0.00193802	0.000469553	0.000469553	0.135074	0.000469553	0.356596	0.479061	0.000679688	0.000469553	0.437413	0.000469553	0.0639038	0.437413	0.000469553	0.000469553	0.113573
S. cerevisiae	WT&pip&rnh1	8	0.281762	0.0517809	0.318251	0.135074	0.247418	0.0156621	0.135074	0.113573	0.0415615	0.479061	0.396448	0.318251	0.281762	0.0119743	0.186015	0.113573	0.356596	0.0415615	0.437413	0.479061	0.0946315	0.396448	0.0639038	0.0415615
S. cerevisiae	rnh201&RED	10	9.13359e-05	0.0520549	0.425053	0.00029142	9.13359e-05	0.0225773	0.000657472	0.000164919	0.00289768	9.13359e-05	0.000164919	0.192337	9.13359e-05	0.311588	0.454861	0.000123064	9.13359e-05	0.395668	9.13359e-05	0.0809862	0.454861	9.13359e-05	9.13359e-05	0.0929384
S. paradoxus	WT	2	0.122639	0.349268	0.349268	0.122639	0.122639	0.349268	0.349268	0.349268	0.349268	0.349268	0.122639	0.349268	0.349268	0.349268	0.349268	0.122639	0.349268	0.122639	0.349268	0.349268	0.349268	0.122639	0.349268	0.349268
S. pombe	WT	2	0.122639	0.122639	0.122639	0.349268	0.122639	0.349268	0.349268	0.349268	0.349268	0.349268	0.122639	0.349268	0.349268	0.122639	0.349268	0.349268	0.349268	0.349268	0.349268	0.349268	0.349268	0.349268	0.349268	0.122639
R---N
Species	Genotype	Num	AA-AC	AA-AG	AA-AT	AC-AG	AC-AT	AG-AT	CA-CC	CA-CG	CA-CT	CC-CG	CC-CT	CG-CT	GA-GC	GA-GG	GA-GT	GC-GG	GC-GT	GG-GT	UA-UC	UA-UG	UA-UT	UC-UG	UC-UT	UG-UT
S. cerevisiae	WT	6	0.235585	0.405091	0.468093	0.34446	0.287587	0.468093	0.235585	0.405091	0.0867427	0.405091	0.287587	0.189239	0.0641026	0.34446	0.405091	0.235585	0.0463479	0.468093	0.0327761	0.0867427	0.189239	0.34446	0.0153195	0.0153195
S. cerevisiae	rnh201	8	0.000973764	0.437413	0.0202844	0.00193802	0.0119743	0.0946315	0.000973764	0.159213	0.356596	0.000469553	0.00193802	0.479061	0.000679688	0.00679364	0.396448	0.000469553	0.000973764	0.0119743	0.0013808	0.0415615	0.00370277	0.0946315	0.113573	0.437413
S. cerevisiae	WT&pip&rnh1	8	0.247418	0.247418	0.396448	0.437413	0.318251	0.281762	0.215449	0.479061	0.159213	0.247418	0.479061	0.215449	0.0946315	0.479061	0.479061	0.186015	0.078127	0.396448	0.0119743	0.0260148	0.078127	0.479061	0.00269247	0.00193802
S. cerevisiae	rnh201&RED	10	0.00110111	0.484925	0.0156045	0.00455425	0.0702325	0.0606123	0.0022932	0.172352	0.338792	0.00455425	0.0156045	0.395668	0.00029142	0.0022932	0.425053	9.13359e-05	0.00180526	0.00862873	0.000219819	0.0188177	0.0022932	0.0702325	0.0702325	0.484925
S. paradoxus	WT	2	0.349268	0.349268	0.349268	0.349268	0.349268	0.349268	0.349268	0.122639	0.122639	0.122639	0.122639	0.349268	0.349268	0.349268	0.122639	0.349268	0.122639	0.122639	0.349268	0.349268	0.122639	0.349268	0.349268	0.349268
S. pombe	WT	2	0.349268	0.349268	0.122639	0.349268	0.349268	0.349268	0.349268	0.349268	0.349268	0.349268	0.122639	0.349268	0.349268	0.122639	0.349268	0.122639	0.122639	0.349268	0.122639	0.349268	0.349268	0.122639	0.122639	0.122639
N-99-R
Species	Genotype	Num	AA-CA	AA-GA	AA-TA	CA-GA	CA-TA	GA-TA	AC-CC	AC-GC	AC-TC	CC-GC	CC-TC	GC-TC	AG-CG	AG-GG	AG-TG	CG-GG	CG-TG	GG-TG	AU-CU	AU-GU	AU-TU	CU-GU	CU-TU	GU-TU
S. cerevisiae	WT	6	0.235585	0.148977	0.0327761	0.405091	0.287587	0.0463479	0.34446	0.468093	0.0463479	0.34446	0.114883	0.0101203	0.235585	0.405091	0.0226638	0.287587	0.235585	0.114883	0.405091	0.0463479	0.0641026	0.0101203	0.0867427	0.148977
S. cerevisiae	rnh201	8	0.437413	0.247418	0.000973764	0.396448	0.000679688	0.000469553	0.247418	0.247418	0.000469553	0.281762	0.000679688	0.000469553	0.281762	0.215449	0.000973764	0.159213	0.000973764	0.000469553	0.0260148	0.318251	0.000973764	0.0517809	0.000679688	0.000679688
S. cerevisiae	WT&pip&rnh1	8	0.135074	0.113573	0.0090645	0.135074	0.186015	0.0090645	0.215449	0.396448	0.0156621	0.247418	0.135074	0.00370277	0.078127	0.479061	0.00504085	0.0946315	0.281762	0.0260148	0.281762	0.113573	0.0202844	0.0156621	0.0202844	0.479061
S. cerevisiae	rnh201&RED	10	0.136518	0.395668	0.000164919	0.213678	0.000219819	0.000164919	0.106147	0.213678	0.000503988	0.366865	0.00364228	0.000503988	0.0606123	0.285375	0.000384269	0.0702325	0.000657472	0.000219819	0.0809862	0.366865	0.00141364	0.120661	0.00029142	0.00180526
S. paradoxus	WT	2	0.349268	0.349268	0.122639	0.349268	0.122639	0.122639	0.122639	0.122639	0.122639	0.122639	0.349268	0.122639	0.349268	0.349268	0.349268	0.349268	0.349268	0.349268	0.122639	0.349268	0.122639	0.349268	0.122639	0.122639
S. pombe	WT	2	0.349268	0.349268	0.349268	0.349268	0.349268	0.349268	0.349268	0.349268	0.349268	0.349268	0.349268	0.122639	0.122639	0.122639	0.349268	0.349268	0.122639	0.122639	0.122639	0.349268	0.349268	0.122639	0.349268	0.349268
R-99-N
Species	Genotype	Num	AA-AC	AA-AG	AA-AT	AC-AG	AC-AT	AG-AT	CA-CC	CA-CG	CA-CT	CC-CG	CC-CT	CG-CT	GA-GC	GA-GG	GA-GT	GC-GG	GC-GT	GG-GT	UA-UC	UA-UG	UA-UT	UC-UG	UC-UT	UG-UT
S. cerevisiae	WT	6	0.235585	0.114883	0.235585	0.148977	0.468093	0.235585	0.468093	0.0867427	0.189239	0.189239	0.148977	0.0327761	0.405091	0.287587	0.235585	0.235585	0.235585	0.0463479	0.0867427	0.287587	0.0641026	0.114883	0.468093	0.0641026
S. cerevisiae	rnh201	8	0.247418	0.113573	0.00193802	0.318251	0.000679688	0.000469553	0.0202844	0.318251	0.000973764	0.479061	0.000469553	0.000679688	0.0639038	0.437413	0.00193802	0.0260148	0.000469553	0.000469553	0.247418	0.00679364	0.00504085	0.00193802	0.000679688	0.000469553
S. cerevisiae	WT&pip&rnh1	8	0.186015	0.033041	0.0639038	0.0639038	0.281762	0.159213	0.318251	0.215449	0.159213	0.437413	0.078127	0.0639038	0.159213	0.318251	0.247418	0.135074	0.479061	0.078127	0.396448	0.215449	0.113573	0.318251	0.318251	0.078127
S. cerevisiae	rnh201&RED	10	0.484925	0.0809862	0.000657472	0.0520549	0.00141364	0.000164919	0.172352	0.395668	0.000164919	0.395668	0.000384269	0.000123064	0.0702325	0.454861	0.00566485	0.0520549	0.00141364	0.010567	0.260261	0.012874	0.00700964	0.00566485	0.00141364	0.0022932
S. paradoxus	WT	2	0.122639	0.349268	0.349268	0.122639	0.349268	0.349268	0.349268	0.349268	0.349268	0.349268	0.349268	0.122639	0.349268	0.349268	0.349268	0.349268	0.122639	0.122639	0.349268	0.349268	0.349268	0.349268	0.349268	0.349268
S. pombe	WT	2	0.122639	0.349268	0.349268	0.122639	0.349268	0.349268	0.122639	0.122639	0.349268	0.349268	0.122639	0.122639	0.122639	0.349268	0.122639	0.349268	0.349268	0.122639	0.349268	0.122639	0.349268	0.349268	0.349268	0.122639
