# Supplementary material for: Ribonucleotide incorporation in yeast genomic DNA shows preference for cytosine and guanosine preceded by deoxyadenosine
Source: Nat Commun. 2020 May 15;11:2447. doi: 10.1038/s41467-020-16152-5 (PMC7229183; doi:10.1038/s41467-020-16152-5)
Supplement: Supplementary file 7 — Supplementary Data 4 [file 41467_2020_16152_MOESM7_ESM.xlsx]

## Sheet: Sheet1
Supplementary Data 4. rNMPs found in nuclear ribose-seq libraries
Species	Genotype	Strain	RE Set	Library	Total rNMPs	rAMP %	Mean	St dev*	rCMP %	Mean	St dev*	rGMP %	Mean	St dev*	rUMP %	Mean	St dev*	Barcode	PCR 1	PCR 2
S. cerevisiae	WT	E134	1	FS166	101123	0.3107	0.273383	0.0319277	0.2944	0.303983	0.0333925	0.0894	0.128583	0.0329368	0.3056	0.294067	0.0487432	CCG	6	11
		E134	3	FS162	164441	0.3109			0.3002			0.1818			0.2071			CTG	6	11
		BY4741	1	FS104	575	0.2348			0.3513			0.1252			0.2887			CGG	15	7
		BY4742	1	FS106	1346	0.2675			0.2979			0.1107			0.3239			TCA	15	7
		BY4742	3	FS142	875	0.2457			0.2526			0.1509			0.3509			TCA	10	7
		YFP17	1	FS107	687	0.2707			0.3275			0.1135			0.2882			CGG	15	7
	pip	BY4742	1	FS153	464	0.3103			0.2522			0.1552			0.2823			TCA	10	7
	rnh1	E134	3	FS164	84161	0.2411			0.2958			0.1764			0.2867			GCT	6	11
	rnh201	E134	2	FS117	353361	0.1503	0.1591	0.0291759	0.6133	0.536863	0.0673861	0.1498	0.209938	0.0509567	0.0866	0.0941	0.0203071	CGG	7	9
		E134	2	FS118	296184	0.1505			0.6163			0.1471			0.0861			CGG	7	9
		E134	2	FS141	506836	0.1157			0.5013			0.2443			0.1387			TCA	10	7
		E134	2	FS156	3808689	0.1316			0.6164			0.1658			0.0862			CGG	10	7
		E134	3	FS115	749603	0.1712			0.5091			0.2188			0.1009			TCA	10	7
		E134	3	FS116	686727	0.1713			0.51			0.2181			0.1006			TCA	10	8
		BY4742	2	FS138	2255513	0.2114			0.4658			0.2499			0.0729			TCA	6	11
		YFP17	3	FS140	21518	0.1708			0.4627			0.2857			0.0808			TCA	10	7
	RED	BY4742	1	FS103	9888	0.2379	0.2393	0.0014	0.3628	0.3691	0.0063	0.3094	0.3063	0.0031	0.09	0.08535	0.0047	CGG	15	7
		BY4742	2	FS150	178400	0.2407			0.3754			0.3032			0.0807			TCA	10	7
S. paradoxus	WT	DG2204	1	FS108	1483	0.2151	0.2145	0.0006	0.4383	0.39905	0.0393	0.0863	0.11735	0.0311	0.2603	0.2691	0.0088	CGG	15	7
		DG2204	3	FS128	1220	0.2139			0.3598			0.1484			0.2779			TCA	10	7
	rnh201	DG2204	2	FS130	481705	0.1612			0.4925			0.2844			0.0619			TCA	10	7
S. pombe	WT	JZ105	1	FS92	126	0.1905	0.2489	0.0584	0.3333	0.2888	0.0445	0.1111	0.09835	0.0128	0.3651	0.3639	0.0012	CGG	15	13
		JZ105	1	FS94	397	0.3073			0.2443			0.0856			0.3627			TCA	15	13
	rnh201	JZ105	1	FS97	99752	0.5188	0.4688	0.05	0.1886	0.2286	0.04	0.2121	0.22115	0.0091	0.0805	0.08145	0.001	TCA	15	8
		JZ105	3	FS135	34644	0.4188			0.2686			0.2302			0.0824			CGG	10	7
List of nuclear ribose-seq libraries constructed in this study with corresponding data information and indication of yeast species, genotype, strain name, RE set, library name, number of rNMPs, % rA, rC rG and rU with mean and standard deviation for each genotype of a yeast species, barcode and number of cycles in PCR 1 and PCR 2. *When less than three samples were available, the numbers indicate…
