# Supplementary material for: Ribonucleotide incorporation in yeast genomic DNA shows preference for cytosine and guanosine preceded by deoxyadenosine
Source: Nat Commun. 2020 May 15;11:2447. doi: 10.1038/s41467-020-16152-5 (PMC7229183; doi:10.1038/s41467-020-16152-5)
Supplement: Supplementary file 8 — Supplementary Data 5 [file 41467_2020_16152_MOESM8_ESM.xlsx]

## Sheet: Mito, WT
Supplementary Data 5. Common hotspots sites found in S. cerevisiae mitochondrial and nuclear ribose-seq libraries.
A
S. cerevisiae WT, Mitochondria
Chromosome	Coordinate	Strand	rNMP Count	rNMP Sequence Context	Annotation	Strand
chrM	53677	-	1234	GGTrCCCG	None	N/A
chrM	29067	-	1007	TGArCCAG	ATP6 Gene (Q0085)	+
chrM	61975	-	752	TGArCGAA	21S rRNA	+
chrM	29066	-	637	GACrCAGC	ATP6 Gene (Q0085)	+
chrM	24817	-	523	TGArCTAT	COX1 Gene (Q0045)	+
chrM	61987	-	402	TAArCATT	21S rRNA	+
chrM	31602	+	384	TTArCATA	None	N/A
chrM	61969	-	319	ACArGTCA	21S rRNA	+
chrM	50686	-	140	TAArGAAT	None	N/A
chrM	31605	+	106	CATrATCA	None	N/A
chrM	50699	-	70	AAArGAAT	None	N/A
Chromosomal coordinates of rNMP sites common to all ribose-seq libraries in the (A) mitochondria of WT S. cerevisiae (libraries: FS166, FS162, FS147, FS146, FS142, FS134, FS127, FS123, FS107, FS104, and FS106), (B) mitochondria of rnh201 S. cerevisiae (libraries: FS156, FS141, FS140, FS138, FS118, FS117, FS115, FS116), and (C) nucleus of rnh201 S. cerevisiae (libraries: FS156, FS141, FS140, FS138…

## Sheet: Mito, rnh201
Supplementary Data 5. Common hotspots sites found in S. cerevisiae mitochondrial and nuclear ribose-seq libraries.
B
S. cerevisiae rnh201, Mitochondria
Chromosome	Coordinate	Strand	rNMP Count	rNMP Sequence Context	Annotation	Strand
chrM	29067	-	1289	TGArCCAG	ATP6 Gene (Q0085)	+
chrM	59528	-	1189	TTArGTTT	21S rRNA	+
chrM	53758	+	1037	AGTrCTTT	None	N/A
chrM	16712	-	927	AGCrCATC	COX1 Gene (Q0045)	+
chrM	29081	-	819	TAArCCAT	ATP6 Gene (Q0085)	+
chrM	29049	-	817	GAArCCTA	ATP6 Gene (Q0085)	+
chrM	79756	-	807	TAArCAAA	COX3 Gene (Q0275)	+
chrM	16695	-	789	TACrCTTG	COX1 Gene (Q0045)	+
chrM	29064	-	739	CCArGCTA	ATP6 Gene (Q0085)	+
chrM	16703	-	689	ACArGTTC	COX1 Gene (Q0045)	+
chrM	80600	+	681	GCArCCTA	None	N/A
chrM	29066	-	651	GACrCAGC	ATP6 Gene (Q0085)	+
chrM	29080	-	644	AACrCATT	ATP6 Gene (Q0085)	+
chrM	76794	-	590	GAArCCCC	None	N/A
chrM	24817	-	586	TGArCTAT	COX1 Gene (Q0045)	+
chrM	76768	-	579	TTArCATT	Simple Tandem Repeat	+/-
chrM	61943	-	555	AACrCAAG	21S rRNA	+
chrM	79763	-	517	TGArCAAG	COX3 Gene (Q0275)	+
chrM	20718	+	487	TTArCATT	COX1 Gene (Q0045)	+
chrM	29061	-	486	GCTrAAGA	ATP6 Gene (Q0085)	+
chrM	79676	-	481	TGArCTAT	COX3 Gene (Q0275)	+
chrM	76792	-	477	ACCrCCAA	None	N/A
chrM	41962	+	466	TTArCAAA	Gene BI4 (Q0120)	+
chrM	6163	-	447	CCCrCTTA	None	N/A
chrM	76793	-	438	AACrCCCA	None	N/A
chrM	79781	-	412
chrM	29043	-	385
chrM	16730	-	383
chrM	79747	-	362
chrM	76787	-	354
chrM	61975	-	348
chrM	6070	-	348
chrM	2862	+	339
chrM	76782	-	324
chrM	16732	-	321
chrM	79785	-	313
chrM	36793	-	312
chrM	37596	-	311
chrM	50686	-	305
chrM	29052	-	305
chrM	14292	-	295
chrM	29093	-	287
chrM	16723	-	284
chrM	76779	-	282
chrM	29079	-	281
chrM	36818	-	262
chrM	29088	-	255
chrM	53686	-	248
chrM	52270	-	244
chrM	16581	-	241
chrM	29094	-	240
chrM	59747	+	232
chrM	59566	-	231
chrM	66905	+	230
chrM	16817	-	223
chrM	29091	-	218
chrM	20944	-	217
chrM	7580	+	216
chrM	28886	-	211
chrM	59739	+	210
chrM	79737	-	208
chrM	61971	-	206
chrM	59749	+	204
chrM	77745	+	201
chrM	26289	+	201
chrM	16690	-	201
chrM	74196	-	198
chrM	16747	-	193
chrM	76778	-	192
chrM	29065	-	188
chrM	50705	-	184
chrM	41956	+	184
chrM	79779	-	182
chrM	60559	-	179
chrM	59759	+	178
chrM	76774	-	174
chrM	44199	-	173
chrM	41952	+	173
chrM	79507	-	166
chrM	79670	+	161
chrM	16922	+	161
chrM	16737	-	161
chrM	76772	-	160
chrM	16748	-	160
chrM	29071	-	159
chrM	16947	+	159
chrM	76799	-	156
chrM	40944	+	155
chrM	43229	-	153
chrM	41392	-	153
chrM	36812	-	153
chrM	60061	+	149
chrM	76806	-	142
chrM	40956	+	141
chrM	79670	-	139
chrM	53722	-	139
chrM	16934	+	138
chrM	7552	+	136
chrM	29231	+	135
chrM	59769	+	133
chrM	6159	-	132
chrM	26286	+	132
chrM	79760	-	131
chrM	29072	-	130
chrM	29229	+	129
chrM	79786	-	126
chrM	51104	+	125
chrM	41045	-	123
chrM	74359	+	119
chrM	50684	-	119
chrM	59913	+	117
chrM	29083	-	117
chrM	16759	-	117
chrM	61940	-	116
chrM	79758	-	115
chrM	76786	-	113
chrM	76775	-	113
chrM	77756	+	112
chrM	41963	+	111
chrM	41356	-	111
chrM	75890	+	110
chrM	60034	+	110
chrM	36791	-	110
chrM	36763	-	110
chrM	79655	-	109
chrM	29200	+	109
chrM	28893	-	109
chrM	79772	-	108
chrM	76805	-	108
chrM	61877	-	108
chrM	59575	-	106
chrM	29086	-	106
chrM	61994	-	105
chrM	76803	-	104
chrM	20932	-	104
chrM	79481	-	102
chrM	20703	+	102
chrM	16579	-	102
chrM	79491	-	100
chrM	16571	-	99
chrM	28896	-	98
chrM	76769	-	97
chrM	41029	-	96
chrM	16751	-	96
chrM	16932	+	94
chrM	76798	-	91
chrM	20692	+	90
chrM	50687	-	89
chrM	66901	+	87
chrM	66904	+	85
chrM	50697	-	85
chrM	26252	+	84
chrM	28903	-	83
chrM	53737	-	82
chrM	14107	-	82
chrM	66902	+	80
chrM	26291	+	80
chrM	79664	+	79
chrM	29090	-	79
chrM	29082	-	77
chrM	79515	-	76
chrM	50693	-	76
chrM	13881	+	76
chrM	60020	+	75
chrM	59770	+	75
chrM	53736	-	75
chrM	41968	+	73
chrM	29236	+	73
chrM	84571	+	72
chrM	29092	-	72
chrM	76802	-	71
chrM	20745	+	71
chrM	36753	-	70
chrM	41031	-	69
chrM	41019	-	68
chrM	79927	+	67
chrM	67121	+	67
chrM	37598	-	67
chrM	66910	+	66
chrM	36795	-	66
chrM	59756	+	65
chrM	36794	-	63
chrM	59758	+	60
chrM	20909	-	60
chrM	11003	+	59
chrM	20091	-	58
chrM	42998	-	57
chrM	79713	-	56
chrM	60011	+	56
chrM	59864	-	54
chrM	79741	-	53
chrM	26239	+	52
chrM	16433	+	52
chrM	41631	+	51
chrM	79730	-	50
chrM	79661	+	50
chrM	50749	-	50
chrM	60039	+	49
chrM	79770	-	48
chrM	29222	+	48
chrM	50701	-	47
chrM	40968	+	47
chrM	26242	+	45
chrM	9383	-	44
chrM	60045	+	44
chrM	29096	-	44
chrM	37737	+	43
chrM	20107	-	41
chrM	26243	+	39
chrM	66897	+	38
chrM	29208	+	37
chrM	21391	-	36
chrM	79485	-	35
chrM	8126	-	34
chrM	37727	+	34
chrM	66930	+	33
chrM	52834	+	33
chrM	26249	+	33
chrM	66892	+	32
chrM	15379	+	32
chrM	37729	+	29
chrM	43009	-	24
chrM	42850	+	23
chrM	37758	+	21
chrM	17463	+	21

## Sheet: Nucleus, rnh201
Supplementary Data 5. Common hotspots sites found in S. cerevisiae mitochondrial and nuclear ribose-seq libraries.
C
S. cerevisiae rhn201, Nucleus
Chromosome	Coordinate	Strand	rNMP Count	rNMP Sequence Context	Annotation	Strand
chrXIII	733315	-	319	ACArCATC	YMR230W-A	+
chrIV	801873	-	291	GGArCGTG	SEC7 (YDR170C)	-
chrIII	194514	+	211	CGCrCTAC	PHO87 (YCR037C)	-
chrVII	885232	-	207	TACrCATC	PDX1 (YGR193C)	-
chrXII	460237	+	206	CAArCCAT	None	N/A
chrXIII	836073	+	203	ATArCCAT	RIT1 (YMR283C)	-
chrXI	327907	-	200	CAArCTTC	MPE1 (YKL059C)	-
chrXI	401643	-	193	GGArCTTG	SPT23 (YKL020C)	-
chrVII	885241	-	184	AGArCGCT	PDX1 (YGR193C)	-
chrIV	801862	-	184	GCArGTAG	SEC7 (YDR170C)	-
chrVII	754153	+	170	CTArCCAT	None	N/A
chrIV	801897	-	166	AGArCAAT	SEC7 (YDR170C)	-
chrVI	104762	-	162	ACArCTTT	MDJ1 (YFL016C)	-
chrX	640015	+	155	ACArCACA	YJR115W	+
chrXV	425984	-	148	ACArCCTG	ETT1 (YOR051C)	-
chrIV	1329113	+	147	CACrCAAT	NPL3 (YDR432W)	+
chrIII	194517	+	144	CTArCAGT	PHO87 (YCR037C)	-
chrVII	885233	-	134	TTArCCAT	PDX1 (YGR193C)	-
chrX	527163	-	133	ACArGTAT	UTR1 (YJR049C)	-
chrXIV	472023	-	132	TCCrCTCT	SAL1 (YNL083W)	+
chrXII	460046	+	130	CTCrCATT	None	N/A
chrIV	801850	-	125	AAArCCAG	SEC7 (YDR170C)	-
chrXV	236424	+	123	CAGrCAAC	GAL11 (YOL051W)	+
chrXV	622407	+	121	ATArCTTA	PDR5 (YOR153W)	+
chrXII	460275	+	118	GCArCTGG	None	N/A
chrXI	327910	-	115
chrVII	885228	-	115
chrXIV	60450	-	114
chrXIII	795271	+	110
chrXV	1010620	+	104
chrV	418331	-	103
chrVII	458495	+	96
chrV	124032	+	94
chrXV	63447	-	92
chrXIII	231591	+	92
chrV	455391	-	90
chrVII	754154	+	88
chrXV	976983	-	86
chrXV	876644	+	86
chrIV	801959	-	85
chrXII	459873	-	83
chrXV	236437	+	82
chrXI	192908	+	82
chrXII	765272	-	81
chrXI	192924	+	79
chrII	463654	-	77
chrXV	618737	+	74
chrXIV	391783	-	74
chrXIV	286634	+	74
chrIV	1329124	+	71
chrIV	112787	-	71
chrXV	236455	+	70
chrX	332924	-	67
chrXII	813427	-	66
chrX	147153	-	66
chrIX	129480	-	66
chrXVI	353096	-	64
chrVII	881115	-	64
chrIII	262589	-	63
chrXII	585362	-	62
chrXVI	78523	-	60
chrIV	1425801	-	60
chrIV	743214	-	58
chrIV	397301	+	58
chrI	93510	+	56
chrVII	754150	+	55
chrXV	14931	+	54
chrIV	546462	+	54
chrIII	132776	+	54
chrIX	402313	+	52
chrXI	192927	+	51
chrX	43493	-	51
chrXIII	539989	+	49
chrVII	885225	-	49
chrIII	305395	+	49
chrXIV	35047	+	48
chrXV	32226	-	47
chrXII	689495	-	47
chrXV	162641	-	46
chrIV	1329086	+	46
chrIX	377110	+	45
chrI	193506	+	45
chrIV	935261	-	44
chrXI	368698	+	43
chrVI	200054	+	43
chrV	141303	-	43
chrV	83599	-	41
chrIX	382229	-	41
chrI	191958	+	41
chrXII	459881	-	40
chrV	418317	-	39
chrXII	459921	-	38
chrX	40241	-	38
chrX	331816	-	38
chrV	222146	+	37
chrIX	306311	-	37
chrIV	186336	+	37
chrXV	1050034	-	36
chrX	245119	+	36
chrIV	1016313	-	36
chrII	718458	+	36
chrI	113085	-	36
chrXVI	841804	-	35
chrXII	460045	+	35
chrII	614687	+	35
chrXV	626557	+	34
chrVII	458542	+	34
chrV	99435	+	34
chrX	332948	-	32
chrVII	885222	-	32
chrVI	71334	+	32
chrIX	170758	-	32
chrXV	682486	+	31
chrXIII	760612	+	31
chrX	147151	-	31
chrII	614755	+	31
chrII	253686	+	31
chrXV	870965	-	30
chrX	509104	-	30
chrX	323180	-	30
chrIII	262590	-	30
chrIII	187775	+	30
chrXI	155189	+	29
chrXII	98554	+	28
chrXII	1031153	+	28
chrIX	361208	+	28
chrXIV	391766	-	27
chrX	121501	+	27
chrXV	467180	-	26
chrX	241724	+	26
chrV	43651	-	26
chrIV	889998	+	26
chrXVI	820630	-	25
chrXIII	866588	+	25
chrVII	785759	-	25
chrIX	183788	+	25
chrIV	1329120	+	25
chrII	633682	-	25
chrXI	339449	-	24
chrIV	422940	-	24
chrX	332952	-	23
chrVIII	301687	+	23
chrVII	776866	-	23
chrIV	1059336	+	23
chrII	588319	-	23
chrXIV	574797	+	22
chrXIII	402054	+	22
chrX	332895	-	22
chrVIII	361257	+	22
chrIII	258954	+	22
chrXV	467127	-	21
chrXI	418223	+	21
chrVI	169636	-	21
chrII	66624	+	21
chrXV	14898	+	20
chrXIII	791629	-	20
chrXIII	330896	+	20
chrXI	172462	+	20
chrII	463650	-	20
chrXIII	230674	-	19
chrX	638642	-	19
chrXII	559264	+	18
chrXII	444786	+	18
chrVIII	455903	+	18
chrVII	720141	+	18
chrIX	117359	-	18
chrXIV	120267	+	17
chrXI	21520	+	17
chrV	285605	-	17
chrXIII	645189	-	16
chrX	466747	+	16
chrIV	1477951	+	16
chrIV	1161881	+	16
chrX	280290	+	15
chrIX	249108	-	15
chrII	111680	+	15
chrXVI	220096	+	14
chrXVI	132232	+	14
chrXI	531149	-	14
chrVII	903474	+	14
chrVII	334990	+	14
chrXVI	572388	+	13
chrXV	233854	+	13
chrXII	892314	-	13
chrXV	827618	+	12
chrX	361450	+	12
chrIX	361783	+	12
chrIV	41813	+	12
chrXIII	304871	-	11
chrX	182718	-	11
chrVII	282580	-	11
chrV	145783	-	11
chrIX	238400	-	10
chrXIV	701006	+	8
